# Supplementary material for: VGLL2 and TEAD1 fusion proteins drive YAP/TAZ-independent tumorigenesis by engaging p300
Source: bioRxiv. 2025 Feb 18:2024.05.01.592016. Originally published 2024 May 3. Preprint. [Version 2] doi: 10.1101/2024.05.01.592016 (PMC11092657; doi:10.1101/2024.05.01.592016)
Supplement: Supplement 4 — Supplementary File 1. RNA-seq analysis showing the genes whose expression was significantly changed in HEK293T cells expressing VGLL2-NCOA2, p-value < 0.05, Log2 Fold Change > 1 or Log2 Fold Change < −1. [file media-4.xlsx]

## Sheet: Sheet1
Supplementary File 1. RNA-seq analysis showing the genes whose expression was signicicangly changed in HEK293T cells expressing VGLL2-NCOA2, p-value < 0.05, Log2 Fold Change > 1 or Log2 Fold Change < -1.
Gene name	Control	VGLL2-NCOA2	Fold Change (Log2)	pValue
NCOA2	280.81	88935.8	8.30538	0
VGLL2	45.4108	8281.65	7.51084	0
CTGF	58.3031	5144.09	6.46458	0
CYR61	183.298	6796.82	5.21541	1.10239e-167
ANKRD1	20.1447	1364.57	6.08216	9.67962e-144
JUN	20669.8	4376.25	-2.23976	1.08148e-117
AMOTL2	181.864	1663.75	3.19213	4.80074e-106
NKTR	953.406	5232.89	2.45593	3.04584e-99
TXNIP	5710.56	1327.56	-2.10493	7.12346e-95
AHNAK	697.703	4047.68	2.53587	2.68416e-86
UNCX	991.267	131.497	-2.91494	4.76839e-77
G0S2	839.418	72.707	-3.53017	1.84459e-76
VIM	10637.9	2446.29	-2.12053	1.4561e-75
HERC2P2	581.92	2554.39	2.13385	6.80565e-74
ZNF503	5250.5	1523.94	-1.78478	1.94267e-73
JUND	2703.5	651.036	-2.05409	5.41199e-73
ZNF703	14751.4	4148.15	-1.83034	7.58558e-73
RHOB	8440.36	2392.06	-1.81903	8.51111e-72
VPS13A	572.994	2318.69	2.01635	1.82622e-68
TSC22D3	15433.7	5356.06	-1.52682	2.94786e-67
DDX17	6752.83	26615.1	1.97859	1.44059e-66
CDT1	13311.2	3589.97	-1.89059	1.57742e-65
CRIM1	323.076	1665.21	2.36478	2.42123e-64
FUBP1	1645.44	5192.92	1.65793	1.44661e-63
NOTCH2	1008.65	4222.28	2.06504	2.11949e-63
MT-TH	565.531	28.3896	-4.31361	4.26454e-62
OGT	3347.49	13737.8	2.03681	5.91006e-60
PCDH9	490.665	1960.92	1.99836	2.03227e-59
COL12A1	15.3097	425	4.79004	4.1432e-59
NFAT5	237.71	1494.07	2.65016	1.42144e-58
ASPM	824.254	3601.76	2.12703	3.77998e-58
IRS4	1641.02	7620.36	2.21494	4.45675e-58
BTAF1	880.985	3763.3	2.09446	2.00357e-57
HEY1	5747.73	1657.8	-1.79376	3.39156e-56
DDIT4	3923.62	1354.65	-1.53425	1.27348e-55
RPL39P3	5083.09	1008.58	-2.33329	4.8488e-55
TEAD1	478.973	1739.44	1.86	1.59742e-52
MAT2A	1591.73	5535.22	1.79769	4.67522e-52
PTAR1	697.68	2402.27	1.78337	5.04122e-52
WWC2	339.804	1620.62	2.25262	7.47328e-52
TRIB3	1896.21	447.202	-2.08432	1.63133e-51
CRABP2	2254.78	660.573	-1.77096	3.75042e-51
ARHGAP5	185.817	1053.07	2.50075	8.22695e-50
ZNF768	5191.94	1919.77	-1.43533	1.10901e-49
MDN1	947.589	2829.16	1.57809	4.18496e-49
ZKSCAN8	661.049	2306.95	1.80257	6.49983e-49
ZCCHC12	1950.17	582.549	-1.74298	2.30038e-48
SMG1	1185.87	4432.83	1.90217	3.03359e-48
KIAA1109	269.296	1358.44	2.33322	5.84609e-48
RPL13	57700.3	18236.6	-1.66173	6.87727e-47
CA2	6111.47	2593.67	-1.23651	7.41284e-47
PRPF39	584.491	1910.79	1.70867	7.65024e-47
CRLF1	692.881	113.081	-2.6151	1.46122e-46
MYCBP2	787.697	2476.17	1.65195	1.48727e-46
UBR4	2509.85	6028.82	1.26417	2.0445e-46
AFF4	729.608	2550.08	1.80516	3.31487e-46
AGO2	1110.65	2928.6	1.39867	3.43414e-46
MT-TN	3791.28	495.413	-2.93574	3.49988e-46
ZNF767P	208.985	955.355	2.19172	5.99958e-46
ZNF445	751.932	2185.33	1.53877	2.298e-45
TENM1	31.0571	381.379	3.61653	6.71253e-45
MKI67	2576.67	7162.85	1.47487	7.04575e-45
TTN	122.053	704.958	2.52761	1.50641e-44
ATM	570.786	1851.89	1.69725	1.82192e-44
PTPA	3342.81	1137.45	-1.55517	2.62031e-44
BIRC6	595.021	1978.82	1.73334	1.28593e-43
VPS51	3456.18	1158.06	-1.57743	4.2595e-43
AFDN	1473.87	4761.33	1.69152	5.40851e-43
KAT6A	550.514	1626.11	1.56221	9.41229e-43
NEFL	2807.16	1030.37	-1.44591	1.29449e-42
UQCRC1	8698.69	2720.36	-1.67699	2.30024e-42
RPLP0P6	2601.2	819.465	-1.66619	3.27244e-42
GALK1	2384.2	761.41	-1.64669	3.59861e-42
MYSM1	679.879	2618.04	1.94438	1.00985e-41
HAND1	986.218	189.206	-2.38224	5.78343e-41
MACF1	1117.99	3337.42	1.57738	5.87693e-41
FAT1	434.734	1636.89	1.91239	2.45512e-40
CENPF	2519.16	6494.88	1.36623	2.52691e-40
KDELR1	6821.49	2725.91	-1.32335	4.08477e-40
ELK4	476.701	1562.15	1.71153	4.58004e-40
TFRC	570.715	2456.42	2.10569	1.0576e-39
HOXB9	3831.78	1501.6	-1.35132	1.08723e-39
RPS7P1	3105.59	993.757	-1.64369	1.13372e-39
UBN2	405.817	1464.27	1.85015	2.79427e-39
RPLP0	59421.8	23126.9	-1.36141	4.80435e-39
KIDINS220	641.503	1949.05	1.60312	1.14961e-38
KIF14	373.384	1366.46	1.87085	1.30973e-38
PKN1	8584.47	3220.19	-1.41459	1.66731e-38
SHPRH	128.696	710.789	2.4637	1.75491e-38
KIF5B	916.037	2505.44	1.4512	2.19102e-38
EEF1A2	12780.4	3906.64	-1.70991	2.81023e-38
C11orf96	339.614	27.0138	-3.65252	3.49237e-38
PNN	2750.78	7148.27	1.37759	5.74623e-38
FNBP4	1107.23	2882.4	1.38009	8.00065e-38
UHMK1	590.77	1928.52	1.70629	8.29603e-38
TPR	2956.51	7577.39	1.35777	8.61709e-38
XRCC2	944.77	2815.35	1.57489	9.77888e-38
MAP2K2	7623.03	2577.77	-1.56422	1.25343e-37
CHD9	328.585	1049.04	1.67406	2.84333e-37
PRPF4B	1032.29	2951.8	1.5154	3.38184e-37
DST	818.558	2130.04	1.3794	3.96331e-37
PHGDH	21006.9	8525.32	-1.30101	4.82142e-37
TMUB1	4419.44	1314.61	-1.7492	6.84475e-37
MT-RNR2	388129	139033	-1.4811	1.34314e-36
RSRP1	330.441	1103.86	1.73988	2.10942e-36
MT-ND6	59096.9	16960.4	-1.8009	4.69791e-36
CEP295	156.405	861.247	2.45883	6.80473e-36
STK11	4018.14	1740.4	-1.20708	1.00453e-35
ZNF581	2154.03	510.139	-2.07818	1.71841e-35
FSCN1	5091.22	2011.44	-1.33972	1.91116e-35
RPL26	2395.41	728.831	-1.71645	4.55445e-35
ATP11A	385.205	1146.93	1.57376	4.91371e-35
HERC2	880.95	2253.08	1.35444	4.96624e-35
GPSM1	2476.76	976.013	-1.34367	6.12956e-35
USP34	354.88	1596.43	2.16912	7.51043e-35
DGKH	232.418	849.288	1.86891	7.76564e-35
NUFIP2	1182.15	3201.52	1.43723	8.50463e-35
HES5	287.894	24.3344	-3.56591	1.03813e-34
ASH1L	469.438	1524.47	1.69845	2.22324e-34
ENTPD4	371.799	1293.83	1.79819	2.66002e-34
ZBTB37	244.439	817.806	1.74206	4.28972e-34
BCLAF1	1479.26	4279.96	1.53245	5.14046e-34
MLST8	3252.91	1166.03	-1.48002	5.17474e-34
CCDC14	991.373	3002.01	1.59797	5.4654e-34
RGMA	1119.24	342.983	-1.70617	8.85905e-34
RPS2P46	8282.92	1895.71	-2.12739	1.44492e-33
GABBR1	574.827	1585.93	1.46356	1.49498e-33
SAMD4A	229.3	826.085	1.84851	1.73376e-33
NPAS1	1806.88	618.078	-1.54735	2.45906e-33
CD46	1296.37	3331.17	1.36122	3.18491e-33
GOLGA4	1209.68	2836.57	1.22926	3.28759e-33
RBM33	1328.78	3198.2	1.26684	3.41607e-33
MAFA	507.395	92.1259	-2.46314	3.56139e-33
CAPRIN2	242.155	841.727	1.79712	8.37677e-33
CHD6	464.429	1524.54	1.71382	8.56352e-33
GADD45GIP1	1936.42	596.595	-1.69835	9.73884e-33
NOTUM	431.463	83.9709	-2.36114	1.19536e-32
ID2	4440.61	2111.85	-1.07222	1.51176e-32
RPS7P11	795.235	179.435	-2.14692	1.76575e-32
HMX1	1016.26	300.539	-1.75711	1.97188e-32
GAPDH	38256.9	15211.2	-1.33056	2.06959e-32
MON2	446.622	1216.73	1.44578	2.40326e-32
ZNF358	1225.68	295.723	-2.05141	2.58614e-32
NSD1	1529.48	3458.38	1.17682	2.69146e-32
PHC3	235.51	895.983	1.92672	2.9787e-32
TAOK1	584.301	1683.83	1.52628	3.11426e-32
ZNF292	294.156	1044.58	1.82693	3.22471e-32
ZFX	402.578	1220.17	1.59957	3.98811e-32
SLC35F5	232.364	843.341	1.85889	4.04034e-32
LMO7	234.941	774.717	1.72116	4.90559e-32
CHAC1	1378.19	501.763	-1.45746	5.33877e-32
PIK3C2A	527.961	1607.18	1.60545	5.45106e-32
DEPP1	319.319	37.6156	-3.08793	6.88946e-32
FARSA	5064.08	2029.16	-1.31937	7.25687e-32
KRTAP19-1	364.377	42.3661	-3.10152	7.66733e-32
H2AFX	3562.04	1506.47	-1.24143	8.10083e-32
CPLANE1	253.62	821.056	1.69401	8.5645e-32
CCNI	7650.46	3751.54	-1.02809	1.27228e-31
TMEM59L	1016.41	335.83	-1.59757	1.30857e-31
H2AFY2	2021.84	807.589	-1.32394	1.76585e-31
MIB1	1337.56	3605.82	1.43048	2.21091e-31
PKD2	274.505	931.985	1.76243	2.44739e-31
FRAS1	363.3	1108.4	1.60961	4.33073e-31
SRSF11	4157.73	10808.5	1.37815	5.53997e-31
SPTBN1	1770.59	4100.29	1.2113	5.88072e-31
IQGAP1	1294.2	3479.75	1.42685	6.51508e-31
PEAK1	320.577	1141.09	1.83032	7.39576e-31
ENO1	51558.7	22448.3	-1.1996	8.23504e-31
UTRN	481.645	1497.11	1.63558	8.25813e-31
TSEN34	1766.14	614.849	-1.5221	8.38998e-31
PURB	526.722	1507.29	1.51625	9.90973e-31
LAMA3	287.551	1104.97	1.94061	1.04066e-30
REV3L	289.088	916.738	1.66427	1.25241e-30
RPL15P3	2405.07	839.621	-1.51813	1.34965e-30
ZDHHC17	322.647	1099.05	1.76829	1.43014e-30
NRTN	557.389	137.83	-2.01528	1.43266e-30
CEBPB	1350.21	496.972	-1.44185	1.68242e-30
UTF1	479.741	109.809	-2.12722	1.695e-30
TUG1	1110.59	3066.82	1.46517	2.08121e-30
NT5C2	93.7591	458.604	2.29009	2.20599e-30
PLPPR3	1202.92	318.825	-1.91561	2.37004e-30
CCDC88A	637.035	1741.3	1.45005	2.85214e-30
SLC25A36	1256.28	3039.72	1.27485	3.01562e-30
SYDE2	88.1811	443.947	2.32923	3.87208e-30
MAZ	3132.11	1322.73	-1.24369	6.36476e-30
GPS1	5433.46	2247.78	-1.27332	7.23553e-30
VPS13D	450.017	1230	1.45016	7.45908e-30
AHSA2P	438.076	1494.15	1.76895	8.34626e-30
U2SURP	2719.72	6140.86	1.17481	9.36464e-30
CCNL1	836.076	2064.04	1.3034	1.00215e-29
DMXL2	323.073	1192.32	1.88337	1.1311e-29
DICER1	674.625	1941.33	1.52425	1.32041e-29
SPARC	76.8872	403.833	2.39278	1.41297e-29
CCDC93	477.74	1388.56	1.5394	1.49841e-29
KHDC4	1350.83	3661.32	1.43807	1.50348e-29
GPC5	34.9885	280.661	3.00066	1.5173e-29
SLC5A3	403.172	1416.29	1.81249	1.75419e-29
BRWD3	467.827	1303.82	1.478	1.80427e-29
SIX2	752.346	222.69	-1.75641	2.10328e-29
WASHC4	310.632	948.075	1.60968	3.07276e-29
CPSF6	1449.34	3416.14	1.23665	3.52596e-29
WDR18	2686.26	955.15	-1.49179	3.8956e-29
AKAP9	602.058	1612.79	1.42113	3.98135e-29
HES1	1412.14	395.735	-1.8355	4.05734e-29
CRAT	1830.29	729.229	-1.32737	4.1485e-29
RPS7	22026	8926.01	-1.30309	4.76123e-29
DIDO1	1090.71	2385.22	1.12868	5.85658e-29
SRSF5	2836.38	6164.73	1.11985	6.19232e-29
DLX2	1004.92	369.715	-1.44248	6.21314e-29
TLE2	678.469	174.813	-1.95616	6.81974e-29
NR2F6	2149.09	881.453	-1.28571	7.45772e-29
TRAPPC10	194.237	696.457	1.84109	8.49382e-29
NBEAL1	33.3371	264.246	2.98692	9.4417e-29
STARD9	178.984	708.54	1.98412	9.85019e-29
ITGAV	369.021	1243.11	1.75169	1.10313e-28
TAF1	297.18	903.508	1.60369	1.11256e-28
MGA	625.254	1505.13	1.267	1.54186e-28
MRPS2	2429.09	937.769	-1.37298	1.55446e-28
TKT	13964	6534.52	-1.09551	1.56001e-28
PGAP1	291.885	943.997	1.69234	1.60777e-28
ZDBF2	333.156	1167.91	1.80884	1.91802e-28
TRIM52	190.483	727.724	1.93332	2.52766e-28
GXYLT1	570.08	1475.12	1.37149	3.57313e-28
AC245060.6	47.5654	296.873	2.64144	4.45688e-28
RACK1	63260.8	28433.8	-1.1537	4.92434e-28
PEF1	4149.48	1517.54	-1.45117	5.07311e-28
REL	29.3606	282.584	3.25978	5.22053e-28
RPL7	26885.7	11797.8	-1.1883	5.90389e-28
EPB41L2	1391.58	3281.99	1.2376	6.67929e-28
AC115223.1	764.556	214.69	-1.83209	8.36211e-28
PRR36	717.674	201.611	-1.83199	8.71291e-28
SH3GL1	3462.09	1513.28	-1.19389	1.01467e-27
PAXBP1	1101.37	2822.89	1.35753	1.41244e-27
DMTF1	659.048	2093.51	1.66755	2.00703e-27
ZNF579	1020.83	391.701	-1.38189	2.22119e-27
CENPE	817.264	2269.85	1.47341	2.23794e-27
AL139246.5	312.343	56.4563	-2.46864	2.36602e-27
REEP6	844.546	240.995	-1.80836	2.53848e-27
RC3H2	639.42	1575.49	1.30075	2.66432e-27
C19orf48	5564.6	2154.9	-1.36859	2.87445e-27
AASS	160.917	831.77	2.36892	3.59622e-27
CEP350	653.871	1635.35	1.32218	3.60835e-27
MAPK3	2910.18	1353.19	-1.10473	3.85484e-27
ARHGAP32	198.482	681.004	1.77875	4.2668e-27
PDLIM1	2676.24	1022.37	-1.38815	4.64311e-27
ARRDC4	3139.68	1276.01	-1.29908	5.4297e-27
SRSF10	1975.77	4278.67	1.11462	5.56467e-27
HIPK2	661.122	1700.31	1.36264	5.64019e-27
ZNF621	619.047	1701.94	1.45874	5.64028e-27
ZC3H13	953.84	2329.08	1.28757	5.84288e-27
LATS2	139.619	546.142	1.96806	6.45748e-27
RPL7P1	3269.47	1203.76	-1.44123	6.88665e-27
MRPS34	4387.99	1690.82	-1.37572	7.44766e-27
FBXL16	1114.3	371.559	-1.58482	1.04203e-26
CKB	31646.2	11719.6	-1.4331	1.06778e-26
BDP1	499.198	1653.35	1.72762	1.14895e-26
NXPH4	681.433	173.36	-1.97493	1.15268e-26
DOP1A	161.012	637.426	1.98415	1.1562e-26
ATAD5	459.928	1211.42	1.39702	1.23617e-26
ISYNA1	4956.19	2171.24	-1.19064	1.25716e-26
TP53BP1	328.058	1006.91	1.61699	1.34911e-26
DDX5	6304.04	12645.1	1.00415	1.49773e-26
DSC3	463.042	1241.95	1.4237	1.73134e-26
NDRG1	2335.33	936.482	-1.31835	1.74267e-26
ATG2B	496.572	1517.46	1.61063	1.94011e-26
MKLN1	361.19	1215.68	1.74977	1.97071e-26
ZSCAN30	390.978	983.474	1.33069	2.03233e-26
GOLGA8A	599.546	1727.91	1.52627	2.16978e-26
PHLDB2	204.984	681.362	1.73145	2.28636e-26
NIPBL	613.736	1554.89	1.34084	2.31522e-26
GPATCH2L	431.975	1297.39	1.58574	2.33869e-26
FREM2	302.35	878.758	1.53865	2.74946e-26
JRK	619.509	1494.14	1.26996	3.00686e-26
CHST8	391.053	84.6929	-2.20756	3.03567e-26
FBN2	796.835	2121.05	1.41235	3.92972e-26
FBXW5	2900.45	1277.65	-1.18277	5.00587e-26
PLEKHH2	221.877	733.141	1.72321	5.1324e-26
TGFB1	1308.96	514.298	-1.34751	5.75526e-26
AC108010.1	13.8609	178.81	3.68588	6.18077e-26
ZGRF1	574.442	1497.5	1.38164	6.21122e-26
FMNL2	456.216	1159.97	1.34589	7.41156e-26
PCBP2	7341.4	2702.18	-1.44193	8.05173e-26
SHKBP1	2261.45	907.481	-1.31723	8.77843e-26
ANP32B	6424.71	2919.98	-1.13762	9.18917e-26
MTR	1750.87	3992.67	1.18909	9.67285e-26
EHBP1L1	717.697	252.949	-1.50466	1.04433e-25
CRYBG3	114.237	519.45	2.18242	1.24127e-25
ATP13A3	504.226	1732.6	1.78064	1.52444e-25
ATAD3A	3357.74	1426.51	-1.23497	1.6176e-25
ANKRD36	103.086	435.801	2.07928	1.64075e-25
WDFY3	386.195	1053.98	1.44791	1.78307e-25
GEN1	295.145	942.786	1.6741	1.78696e-25
UBR3	437.839	1086.78	1.31128	1.92891e-25
TARBP1	1114.19	2717.45	1.28585	1.99532e-25
MBD3	3215.22	1390.97	-1.20878	2.45543e-25
DDHD1	354.514	941.952	1.40953	2.57038e-25
RPL39	16472.5	6880.08	-1.25951	2.76636e-25
DSG2	1710.83	3617.66	1.0801	2.97495e-25
EEF1A1	207026	107474	-0.945819	3.90507e-25
FTL	9446.13	3603.31	-1.39032	4.00964e-25
HADHA	6280.21	3161.69	-0.99006	4.02879e-25
STAT1	638.129	1652.11	1.37223	4.695e-25
MPST	3591.23	1564.18	-1.19892	4.74272e-25
NPRL3	1575.61	645.65	-1.28703	4.973e-25
TRAP1	6572.4	3486.77	-0.91449	5.11718e-25
ATR	413.968	1043.65	1.3343	5.87532e-25
ZNRD1ASP	83.6999	365.981	2.1275	6.02647e-25
GOLGA8B	471.585	1389.66	1.55863	6.56955e-25
ZIC2	1734.22	590.839	-1.55358	6.80645e-25
TRPM7	354.779	1089.73	1.61824	7.09693e-25
FKBP8	7699.72	3180.99	-1.27528	7.58042e-25
RIMKLB	554.085	1485.72	1.42217	7.9008e-25
ZNF780B	38.5226	241.397	2.6491	7.97092e-25
PUS7L	484.662	1288.27	1.40997	9.31256e-25
FKTN	351.606	995.894	1.50241	9.70444e-25
FSD1	1894.46	772.84	-1.29342	9.77215e-25
AC083843.2	81.6959	416.109	2.34694	9.89638e-25
AKAP12	1611.01	3634.49	1.17359	1.01057e-24
EML5	34.1463	237.596	2.80083	1.04602e-24
GPCPD1	208.247	652.258	1.64635	1.1057e-24
PSMD4	5252.04	2436.11	-1.10823	1.11313e-24
AGAP9	344.695	875.063	1.34382	1.18212e-24
UBXN6	2240.61	873.097	-1.35953	1.18961e-24
HIRIP3	1283	519.582	-1.30371	1.33985e-24
HELZ	694.605	1823.87	1.39256	1.43736e-24
SLC4A7	396.057	1238.02	1.64396	1.47924e-24
RPL13P12	1865.63	575.034	-1.69792	1.53018e-24
ZNF37BP	353.752	1222.01	1.7875	1.63349e-24
SPEN	2344.94	5721.08	1.28649	1.65158e-24
TTF2	933.301	2126.18	1.18778	2.762e-24
FBL	9487.56	4190.12	-1.17899	2.8202e-24
RLIM	1464.13	3066.09	1.06644	2.8417e-24
PA2G4	5746.24	2554.76	-1.1694	3.65335e-24
JMJD1C	230.082	732.82	1.66986	3.78405e-24
WDR27	666.751	1860	1.47932	3.81334e-24
OTUD3	437.809	1247.55	1.50978	3.84378e-24
RAB1B	2058.45	812.02	-1.34187	4.18546e-24
DOCK3	413.481	1275.46	1.62572	4.28514e-24
AP2A1	3181.68	1661.26	-0.937462	4.294e-24
RPL22L1	1665.47	631.931	-1.39792	4.54103e-24
RPL10P16	2374.31	751.103	-1.66033	4.88508e-24
RBM5	1508.64	3137.33	1.05613	5.15447e-24
RAD23A	4138.02	2024.73	-1.0311	5.16084e-24
ZNF24	1833.68	3655.85	0.995347	5.26734e-24
RPS3A	23931.8	10649.6	-1.1681	5.71288e-24
FAM208B	913.622	2436.91	1.41503	5.91177e-24
ADRA2C	994.058	398.673	-1.31796	6.34683e-24
ARFGEF2	355.964	1011.79	1.50677	6.58153e-24
PIKFYVE	320.102	956.429	1.57859	6.74838e-24
DLG5	305.485	1031.44	1.75474	6.76055e-24
FUZ	1792.98	753.417	-1.25091	7.29908e-24
EP400	1169.18	2590.28	1.14731	7.58116e-24
RTN4RL2	947.972	244.543	-1.95514	7.77487e-24
DHRS3	611.207	188.844	-1.69399	8.4141e-24
ZNF891	94.9445	394.508	2.05355	9.09618e-24
PARGP1	23.2406	204.952	3.13433	9.15078e-24
PITPNM1	1543.8	719.057	-1.10218	1.17986e-23
DYNC1LI2	419.043	1389.71	1.72843	1.2929e-23
ROCK1	654.254	1712.41	1.38789	1.35887e-23
KMT2C	616.871	1908.19	1.62838	1.36657e-23
MAF	1369.3	574.314	-1.25383	1.39335e-23
ZRANB2	2719.02	5579.06	1.03678	1.41774e-23
TUB	693.961	2040	1.55516	1.5416e-23
PPM1G	5347.44	2692.65	-0.989715	1.56009e-23
FAT4	58.5712	329.136	2.49028	1.65411e-23
PANK3	1359.61	3260.57	1.26171	1.70609e-23
MEGF8	1150.79	2655.35	1.20611	1.72774e-23
HSPG2	446.298	1105.75	1.30836	1.91852e-23
EIF3E	10647	6003.03	-0.826657	1.91978e-23
FNDC10	1161.05	401.62	-1.53158	2.11573e-23
XRN1	427.932	1267.97	1.56619	2.13392e-23
AC138932.1	74.178	378.723	2.34868	2.25413e-23
PTPRG	367.321	923.14	1.32898	2.32917e-23
DUSP8	864.641	338.269	-1.35374	2.48198e-23
FHL3	641.924	203.923	-1.654	2.48909e-23
CASP8AP2	556.775	1522.63	1.45051	2.49629e-23
STX17	134.694	479.125	1.82924	2.53487e-23
KIAA1671	541.492	1364.54	1.3326	2.58674e-23
SYNGR3	578.651	167.411	-1.78911	2.84386e-23
DEAF1	3733.51	1803.56	-1.04961	3.06047e-23
TWF2	1237.28	424.37	-1.54335	3.22753e-23
AJUBA	614.199	1550.16	1.33513	3.69832e-23
RBM15	541.192	1218.12	1.17023	3.89865e-23
SREK1	958.457	2167.94	1.1771	4.14637e-23
YDJC	3434.12	1333.92	-1.36419	4.16785e-23
UBR5	1025.54	2449.06	1.25561	4.47183e-23
IFIT1	49.7047	276.731	2.47602	4.50245e-23
EEA1	238.687	710.482	1.57255	4.54096e-23
TTC14	236.288	782.235	1.72573	4.65136e-23
METRN	1519.24	456.349	-1.73504	5.27315e-23
AKT1S1	1739.52	716.53	-1.2793	5.92541e-23
SACS	537.358	1483.3	1.46445	6.16069e-23
MMS22L	563.14	1249.93	1.15009	6.44652e-23
AKAP11	588.225	1407.16	1.25771	6.81085e-23
WNK1	1700.85	3433.4	1.01312	6.81795e-23
ZFC3H1	748.484	1975.58	1.39961	6.85268e-23
MAGED2	3073.88	1457.75	-1.07621	7.13175e-23
ZNF275	300.127	847.418	1.49701	7.57212e-23
POLR2B	1451.03	3169.79	1.12731	7.61718e-23
CTDNEP1	1861.52	732.767	-1.34491	8.7598e-23
TADA3	1947.16	840.878	-1.21117	8.77893e-23
GTF2F1	3194.68	1581.24	-1.01449	9.03513e-23
PCNX1	650.713	1782.07	1.45355	1.071e-22
NES	470.526	130.94	-1.84589	1.13598e-22
PTMA	16255.9	8713.89	-0.899545	1.14331e-22
SCAF4	932.696	1986.75	1.09088	1.16529e-22
ARGLU1	1531.52	3707.14	1.27498	1.18274e-22
MPDZ	244.445	749.532	1.61631	1.24197e-22
SUGP2	2612.62	5267.23	1.01146	1.25536e-22
ZNF503-AS2	451.86	122.918	-1.87884	1.26993e-22
TRIM66	200.01	689.403	1.78374	1.3038e-22
NEFM	5976.99	2660.22	-1.16789	1.3355e-22
MAF1	2756.62	1285.41	-1.10067	1.50994e-22
PPP1R9A	108.249	400.648	1.88752	1.63463e-22
DDX3X	3848.24	7888.18	1.03539	1.67416e-22
ZNF789	175.516	540.922	1.62398	1.76305e-22
ANKFY1	817.229	1942.64	1.24879	1.81553e-22
SMCHD1	578.745	1555.26	1.42559	1.86385e-22
ERVK13-1	124.264	484.474	1.96121	1.89185e-22
SPAG9	1800.96	4054.78	1.17067	1.90769e-22
PITPNC1	738.298	258.684	-1.51294	2.05386e-22
PHACTR2	274.215	808.271	1.55997	2.12286e-22
PCF11	486.961	1113.5	1.19275	2.59944e-22
EEF2	133132	70656.9	-0.913952	2.62393e-22
RALGAPA1	340.335	864.068	1.34368	3.05312e-22
UBAC1	1804.76	771.086	-1.22676	3.18607e-22
EDEM3	585.119	1532.75	1.38877	3.2457e-22
CHD8	1268.09	2511	0.985342	3.3779e-22
CDC42EP1	3876.61	1658.61	-1.22475	3.75944e-22
TCERG1	1513.45	3101.28	1.03486	4.3858e-22
HP1BP3	1749.72	4045.99	1.2092	4.65156e-22
XBP1	5532.53	2878.85	-0.942376	4.70265e-22
FDXR	1529.45	628.471	-1.28308	5.40898e-22
PGLS	1764.43	601.536	-1.55209	5.46859e-22
FLNB	2597.29	5939.2	1.19329	5.54588e-22
GSN	1024.38	443.952	-1.20645	6.01739e-22
VAT1	6750.85	3272.45	-1.04466	6.08989e-22
AKAP13	373.829	985.036	1.39749	6.13865e-22
MOSPD1	413.044	1034.95	1.32527	6.24137e-22
RASAL2	233.316	733.48	1.65202	6.42076e-22
ACTG1	60278.9	31046.2	-0.957231	6.48356e-22
HIVEP2	157.947	568.509	1.84724	6.49056e-22
SF3B2	7952.93	4095.4	-0.957482	7.80866e-22
B3GALT6	1416.17	568.464	-1.31694	8.07623e-22
IGF2R	1397.41	3388.12	1.27755	8.11651e-22
UBXN1	2847.78	1289.89	-1.14242	8.14394e-22
RSL24D1	3791.57	2025.34	-0.904563	8.75168e-22
LONRF2	442.024	1356.21	1.61732	1.02087e-21
WNT3A	429.989	111.404	-1.94918	1.07058e-21
WDR17	166.45	600.784	1.85007	1.0858e-21
HSF1	3055.62	1411.92	-1.11378	1.16982e-21
AC008038.1	8487.4	3447.32	-1.29978	1.30108e-21
ZFYVE16	397.715	1079.62	1.4404	1.37758e-21
UBL7	1722.41	765.01	-1.17069	1.3807e-21
UBC	15178.4	6935.92	-1.12986	1.41509e-21
SNTA1	1566.84	665.675	-1.23474	1.43012e-21
TUBGCP2	3336.63	1667.2	-1.00094	1.49121e-21
VEGFB	1265.49	456.791	-1.47016	1.5479e-21
ECHS1	3244.16	1418.16	-1.19365	1.57382e-21
ZNF518A	408.291	1057.1	1.37159	1.58248e-21
EMP3	492.219	119.537	-2.0409	1.73982e-21
ATP11B	477.459	1162.62	1.28384	1.74983e-21
PPP1R12B	285.063	778.852	1.44897	1.75921e-21
OTUD4	522.784	1353.01	1.37147	1.80974e-21
STOML2	5490.64	2589.5	-1.08427	1.84893e-21
VPS13C	401.064	1075.13	1.42189	1.85578e-21
TRAPPC8	608.093	1335.21	1.1346	1.91277e-21
AC060780.1	248.906	808.038	1.69833	2.09838e-21
PCNA	6459.95	3515.9	-0.877629	2.13609e-21
FAM13B	144.264	542.1	1.90883	2.16688e-21
CALD1	784.625	1714.79	1.12758	2.16727e-21
SLC25A5	17034.1	8681.78	-0.972324	2.20552e-21
MRPL37	7488.74	3582.08	-1.06387	2.55642e-21
NRSN2	1495.08	668.097	-1.16201	2.67303e-21
ANKIB1	342.552	883.724	1.36649	3.05923e-21
TMEM102	345.325	76.0471	-2.18405	3.14541e-21
LRP6	494.928	1298.68	1.39081	3.52877e-21
TRRAP	1973	3707.89	0.91007	3.64812e-21
EIF2AK2	819.151	1734.12	1.08188	3.71153e-21
CCNT2	413.409	1091.03	1.39984	4.19397e-21
CPTP	808.783	296.396	-1.44788	4.45264e-21
NEK4	491.545	1115.43	1.18194	4.52994e-21
CENPB	2314.1	1144.98	-1.0152	4.64443e-21
RBM12B	320.446	970.945	1.59805	4.65938e-21
CREBZF	1243.83	3130.68	1.33136	4.90686e-21
YARS	14057.9	7293.45	-0.946667	4.98459e-21
RPL10P9	732.231	244.404	-1.58267	5.0844e-21
ASXL2	356.755	960.396	1.42767	5.1236e-21
ZNF787	1261.9	532.471	-1.2448	5.24442e-21
FGFR4	1807.26	888.27	-1.02473	5.36582e-21
ENOSF1	542.73	1207.26	1.15331	5.52618e-21
FSTL1	1328.46	2536.06	0.932833	5.99256e-21
EYA4	284.16	784.592	1.46455	6.40014e-21
MT-ND1	59923.6	21590.3	-1.47273	6.5306e-21
LRRC37A4P	82.5412	342.912	2.05362	6.72193e-21
UBE2Q2P2	23.8042	183.802	2.94915	6.93569e-21
MAN2A2	837.951	1818.15	1.11746	7.88151e-21
CIT	721.719	1583.05	1.13268	8.08375e-21
SSR4	5142.6	2369.01	-1.11819	8.49542e-21
AC015813.1	443.001	1030.74	1.21848	8.92889e-21
ALMS1	441.525	1112.79	1.3331	8.94755e-21
AL355488.1	262.418	843.827	1.68432	9.6439e-21
DGKE	332.371	819.952	1.30218	9.80564e-21
EXOC8	497.95	1172.94	1.23553	1.05372e-20
USP24	1346.2	2609.53	0.955015	1.09965e-20
G6PD	2045.65	1014.53	-1.01159	1.1329e-20
RGS16	874.857	293.748	-1.57459	1.17487e-20
NELFB	3122.86	1541	-1.01893	1.20181e-20
SLC25A6	17877.2	8762.72	-1.02864	1.24425e-20
NELFE	2031.66	937.436	-1.11568	1.25627e-20
MIS18BP1	424.399	1035.55	1.28701	1.3199e-20
RPL29	36928	14439.1	-1.35472	1.45989e-20
INAFM1	375.119	91.8733	-2.02945	1.47855e-20
APEH	4477.27	2193.9	-1.02903	1.61718e-20
UBP1	1077.08	2395.58	1.15324	1.80582e-20
KCNT2	103.682	417.218	2.00598	2.07082e-20
UBE2M	4677.07	2239.09	-1.06257	2.20928e-20
PABPC1L	621.575	1392.64	1.16337	2.24615e-20
RNF213	1632.3	3501.84	1.1009	2.24671e-20
GTF3C5	3105.79	1462.58	-1.08645	2.25263e-20
2023-03-06	1919.98	3609.01	0.910333	2.27764e-20
ARID4B	685.326	1649.65	1.26661	2.30577e-20
FOXD1	740.613	305.404	-1.27788	2.32523e-20
BIRC5	5965.68	2970.61	-1.00585	2.42451e-20
POMK	17.8621	191.269	3.41741	2.47668e-20
ALG10B	342.007	821.923	1.2646	2.50893e-20
NR2C2	901.846	2530.76	1.48802	2.55106e-20
IGBP1	1380.17	638.668	-1.11153	2.74629e-20
IMPDH2	12821.1	6306.09	-1.02367	2.90049e-20
EEF1A1P6	727.533	239.008	-1.60606	2.97558e-20
LTN1	564.548	1264.52	1.16318	3.00183e-20
PITX1	2447.61	698.971	-1.80808	3.01598e-20
VARS	4547.94	2374.22	-0.937725	3.68262e-20
FOXF2	785.905	336.275	-1.22462	3.69112e-20
SOX4	5358.63	1610.7	-1.73425	3.8893e-20
NUP210	4086.26	7988.05	0.967038	4.07272e-20
AL589743.4	24.5042	172.733	2.81648	4.11377e-20
FAM227A	125.358	428.572	1.77288	4.13706e-20
MED23	707.647	1509.74	1.09276	4.25633e-20
PES1	3672.78	1821.15	-1.01198	4.40366e-20
GPATCH8	735.783	1684.75	1.19467	4.50501e-20
INTS2	380.72	992.378	1.38188	4.75114e-20
MED12L	61.0401	262.606	2.10401	4.75472e-20
CORO1B	1682.54	786.854	-1.09643	4.90011e-20
CCT4	11629.8	6232.83	-0.899854	5.09134e-20
ARL10	716.04	2017.75	1.49397	5.12559e-20
TANC1	288.294	848.751	1.55793	5.22199e-20
CCDC66	329.824	858.283	1.3787	5.34873e-20
AGPAT2	1794.31	645.44	-1.47483	5.52137e-20
PRR7	694.056	235.685	-1.55817	5.66968e-20
HDGFL2	3521.56	1675.74	-1.07143	5.74317e-20
RPS14	23233.2	11939.5	-0.960422	6.03305e-20
BRWD1	882.189	1861.78	1.07709	6.1257e-20
ESRRA	1305.62	579.402	-1.17197	6.1401e-20
MFSD3	2149.96	929.952	-1.20892	6.4937e-20
STRN4	3729.13	2077.73	-0.843844	7.90242e-20
QARS	6944.48	3424.79	-1.01981	8.20532e-20
NUAK1	226.655	646.141	1.51025	8.48049e-20
NPM1	38539.8	22757.6	-0.759987	8.48051e-20
THEM6	1359.13	576.048	-1.23842	8.69003e-20
AC004453.1	185.095	27.8698	-2.73075	8.77017e-20
FAR1	1096.77	2538.01	1.21023	8.88373e-20
CRTAP	5047.59	2871.87	-0.813579	9.18819e-20
TRAF7	2364.08	1230.78	-0.941659	9.21163e-20
HEY2	402.094	121.927	-1.72138	9.57119e-20
HAX1	3324.34	1604.16	-1.05107	1.01002e-19
NRN1	1868.15	788.36	-1.24441	1.02073e-19
RBM25	1843.18	4133.5	1.16487	1.11953e-19
COPZ1	5011.64	2623.03	-0.933899	1.12005e-19
GREB1L	305.142	898.305	1.55724	1.13514e-19
CDCA2	210.748	572.807	1.44298	1.23818e-19
BTG1	1183.9	441.811	-1.42218	1.26693e-19
INO80D	138.673	460.92	1.73135	1.32879e-19
RNF122	398.439	112.039	-1.8298	1.37729e-19
DCAF1	559.741	1285.08	1.19836	1.37955e-19
EML6	163.541	498.685	1.61001	1.41135e-19
SCAMP3	2169.52	1011.25	-1.1012	1.55559e-19
RUVBL2	5485.48	2677.15	-1.03486	1.62884e-19
SLC9A3R2	1363.73	533.407	-1.35394	1.63266e-19
EIPR1	1048.66	406.927	-1.36542	1.69725e-19
H1FX	7889.77	2471.88	-1.67433	1.7829e-19
INCENP	836.438	1951.84	1.22188	1.84375e-19
EML4	857.218	1827.84	1.09228	1.90724e-19
DMXL1	271.65	865.419	1.67128	1.93068e-19
WDR34	4078.73	1953.73	-1.06179	2.02326e-19
MVB12A	1532.6	629.395	-1.28363	2.05432e-19
COX7A2L	2441.89	1165	-1.06739	2.06667e-19
SAPCD2	1514.33	652.021	-1.21615	2.0728e-19
GOLGB1	1144.99	2271.86	0.988291	2.07994e-19
CCNL2	2084.3	4264.48	1.03276	2.16664e-19
AL035425.3	6709.64	12231.2	0.866219	2.19711e-19
MAP2K5	848.039	349.926	-1.27674	2.22213e-19
MT-TL2	134.597	4.44133	-4.91025	2.26192e-19
UBE4A	254.889	834.747	1.70993	2.3767e-19
CLIC1	2462.59	1116.83	-1.14058	2.61142e-19
MRTFB	235.114	719.637	1.61257	2.79209e-19
UBXN4	964.686	2074.74	1.10452	2.8504e-19
SNX13	278.129	712.778	1.35715	2.85441e-19
RICTOR	236.89	728.377	1.62052	3.07057e-19
AMOTL1	846.846	1836.42	1.11683	3.39105e-19
APC	352.584	855.465	1.27807	3.40366e-19
TUBA1A	2597.83	1128.72	-1.2025	3.54299e-19
MEX3D	1173.82	507.822	-1.20927	3.64354e-19
SHISA5	4183.97	2007.52	-1.05932	3.79271e-19
RPL15	36422.3	19133.7	-0.928689	3.90145e-19
PPP2R1A	6465.47	3450.48	-0.905905	3.97735e-19
SSBP4	1866.91	898.553	-1.05492	3.99387e-19
NAP1L1	14564	8791.99	-0.728131	4.03641e-19
LDHB	1576.47	634.504	-1.31293	4.06176e-19
DOHH	481.908	165.474	-1.54187	4.07855e-19
SOS1	492.277	1173.52	1.25285	4.25101e-19
ZNF414	526.71	155.191	-1.76289	4.30569e-19
LYST	280.867	726.578	1.3707	4.36959e-19
ESD	3209.02	1600.82	-1.0032	4.55576e-19
SAC3D1	1073.51	410.794	-1.38576	4.69228e-19
PBRM1	811.793	1742.08	1.10136	4.73182e-19
AC091057.1	158.449	493.917	1.64083	4.82198e-19
DCTPP1	2036.65	909.439	-1.16286	5.10816e-19
RBM20	319.305	783.85	1.29526	5.24013e-19
ARHGAP29	198.4	641.266	1.69241	5.3056e-19
RPL32	23941.5	11062.1	-1.11385	5.66837e-19
BPTF	1228.75	2455.56	0.998663	5.67952e-19
TMEM54	669.272	246.315	-1.44179	5.90276e-19
HCN2	680.524	267.59	-1.34621	5.98067e-19
ACVR2B	802.445	1819.34	1.18089	5.99302e-19
RRP7A	2509.14	1217.68	-1.04289	6.07373e-19
IDH3B	2451.08	1255.04	-0.965507	6.10712e-19
SAMD1	1302.7	501.298	-1.37806	6.114e-19
NEMP1	1102.55	2790.4	1.33943	6.14562e-19
TSIX	28.3663	204.53	2.84589	6.18756e-19
ILVBL	1665.79	765.833	-1.12094	6.36643e-19
COL4A5	383.585	964.367	1.32896	7.15396e-19
TXN2	2116.82	971.918	-1.12293	7.161e-19
ETNK2	1099.22	456.133	-1.26855	7.70249e-19
CCDC22	1238.03	395.056	-1.64812	7.85376e-19
KIF1B	1162.63	2402.38	1.04666	8.14597e-19
NHLRC2	804.845	1710.55	1.08731	8.46987e-19
FBN1	149.209	577.8	1.95286	8.69469e-19
LMAN2	4364.15	2114.67	-1.04514	8.90842e-19
YBX3	11226.8	6224.79	-0.850825	9.05516e-19
USP9X	4360.67	7520.91	0.786272	9.11248e-19
GDF7	205.325	607.701	1.56472	9.54121e-19
SSU72	3212.23	1616.49	-0.990625	9.56955e-19
KNTC1	1341.33	2644.75	0.979165	9.97309e-19
TULP4	209.339	538.383	1.36257	1.07401e-18
ZNF219	879.633	316.212	-1.47615	1.09073e-18
ATXN1L	353.297	894.401	1.33908	1.11262e-18
DPY19L3	318.385	876.922	1.46164	1.13948e-18
KDM5A	569.587	1290.07	1.17914	1.18486e-18
TSPYL4	342.408	886.477	1.37124	1.1963e-18
PALM3	303.928	64.434	-2.23908	1.21911e-18
SCAI	216.929	618.147	1.50936	1.22378e-18
NIPBL-DT	255.348	663.874	1.3781	1.31775e-18
DUSP1	1157.52	554.031	-1.06292	1.35583e-18
KLF12	294.009	913.768	1.63494	1.50998e-18
PALM	1569.57	645.313	-1.28195	1.55631e-18
TTLL3	349.876	904.718	1.36974	1.62888e-18
RPUSD3	2437.49	1193.36	-1.03013	1.6388e-18
SIPA1	1094.27	452.789	-1.27309	1.78155e-18
USP49	257.406	676.827	1.39393	1.80479e-18
SLC35B4	834.595	1694.46	1.02154	1.82317e-18
ITSN1	508.448	1096.99	1.1095	1.89121e-18
GPRIN1	1009.07	454.015	-1.1524	1.93744e-18
TPGS1	384.158	82.3533	-2.22136	1.94367e-18
VWDE	96.8949	327.706	1.75904	2.07849e-18
RNPEPL1	1718.04	667.372	-1.36383	2.16621e-18
LAMA1	585.755	1257.94	1.10293	2.18235e-18
USP45	367.36	870.295	1.24466	2.21457e-18
ALDH1L2	1083.88	2220.13	1.03401	2.24961e-18
TRIM8	1134.8	553.824	-1.03503	2.26008e-18
GIPC3	457.908	138.772	-1.72144	2.26591e-18
AC021078.1	181.582	701.338	1.94754	2.48023e-18
TACO1	1128.3	500.31	-1.1729	2.50556e-18
ATP5F1D	3110.12	1146.05	-1.44016	2.51428e-18
CDKN1A	1300.34	528.453	-1.29883	2.53364e-18
KIF18B	985.357	1938.46	0.975795	2.63663e-18
CDK5RAP3	341.107	808.451	1.24414	2.66994e-18
HNRNPM	7305.33	3936.31	-0.892159	2.79617e-18
KIF3A	405.992	987.674	1.28169	2.82528e-18
CENPC	256.357	703.956	1.45657	2.8405e-18
LINC01355	64.0794	368.633	2.52438	2.85676e-18
PLCD3	1438.87	694.843	-1.0502	2.88056e-18
CXXC5	648.177	230.832	-1.49012	2.88226e-18
COL6A2	3061.53	1583.34	-0.951157	2.98405e-18
CHPF	2054.06	1006.7	-1.02888	3.07554e-18
RPL7A	47081.5	20317.6	-1.21242	3.09591e-18
TMOD2	298.874	797.896	1.41576	3.15549e-18
SEMA6B	1353.56	533.002	-1.3444	3.19517e-18
KIAA1147	740.847	1732.16	1.22503	3.26089e-18
PIM3	2737.68	1395.91	-0.971868	3.43123e-18
SARS	8870.21	4920.72	-0.850042	3.75008e-18
DDX39B	1754.93	3782.8	1.10774	3.80807e-18
ECSIT	1495.49	570.207	-1.39091	3.82182e-18
ZNF91	21.8396	162.601	2.89218	4.0538e-18
UBA6	715.611	1619.61	1.17834	4.15606e-18
RANBP2	1850.51	3650.99	0.980139	4.21952e-18
HNRNPU	9954.3	17451.5	0.809965	4.22631e-18
MYOM2	497.385	168.902	-1.55891	4.26246e-18
PCBP4	712.43	291.151	-1.29063	4.31201e-18
MT-TC	2937.46	1542.26	-0.92959	4.39672e-18
NBPF11	168.297	476.575	1.50155	4.45565e-18
GNB2	4435.89	2055.72	-1.10954	4.46462e-18
CNOT1	3510.79	6510.58	0.89096	4.65701e-18
ANXA1	134.391	397.154	1.5633	4.77798e-18
RNF126	2799.02	1341.02	-1.06149	4.8797e-18
LUZP1	413.273	902.589	1.12706	4.8886e-18
TRIO	589.943	1582.61	1.42343	4.91276e-18
ASS1	3761.72	1433.73	-1.39149	5.05486e-18
MTND2P28	2895.73	1481.64	-0.966557	5.16244e-18
TOMM22	1966.81	902.547	-1.12357	5.41199e-18
FTH1	4586.3	2069.02	-1.14833	5.65822e-18
C12orf10	1128.5	461.372	-1.28988	5.75363e-18
FAM171A2	1287.23	511.488	-1.33191	5.78178e-18
UNC93B1	1077.4	468.873	-1.2	6.31145e-18
RNF130	1777.96	909.18	-0.967507	6.43182e-18
PMPCA	3500.25	1919.23	-0.866806	6.44398e-18
PTGFRN	674.256	1411.69	1.06579	6.81874e-18
RPS5	17135.1	8429.77	-1.02335	6.85836e-18
ARPC1A	900.737	320.816	-1.48886	7.26475e-18
CCDC28B	718.255	293.65	-1.29013	7.78734e-18
FBXO11	274.386	647.01	1.23723	7.84402e-18
IQGAP3	1781.72	3112.33	0.804661	8.19087e-18
MED13L	492.294	1540.31	1.64524	8.20599e-18
COTL1	4463.79	1757.04	-1.34508	8.20893e-18
UBE2S	8499.28	3815.23	-1.15552	8.58103e-18
ZFPM1	439.124	152.135	-1.52928	8.60944e-18
CTU1	866.758	271.759	-1.67343	8.66896e-18
NCOA3	281.744	752.381	1.41735	9.34657e-18
UBXN7	906.111	1809.16	0.997097	9.74595e-18
AL390728.4	51.546	269.554	2.38241	9.97197e-18
PCLO	129.59	410.07	1.66307	1.00152e-17
DHX9	2820.05	5078.16	0.848564	1.02993e-17
VDAC2	4078.88	2200.77	-0.890069	1.0493e-17
BIN1	1589.46	702.188	-1.17852	1.05492e-17
ECH1	1198.05	441.962	-1.43838	1.07314e-17
NANS	1493.18	665.048	-1.1666	1.12443e-17
YIPF2	1145.44	496.669	-1.20553	1.12562e-17
DLG4	619.248	252.737	-1.29309	1.17824e-17
MPDU1	874.217	302.214	-1.53175	1.18144e-17
GMPPA	1454.55	646.32	-1.17012	1.23396e-17
GSTO1	1450.1	676.671	-1.09939	1.29029e-17
POLQ	446.555	1284.47	1.52337	1.30638e-17
MTX3	467.344	1285.61	1.45956	1.32208e-17
FIGN	270.706	709.374	1.38873	1.35249e-17
HECTD1	834.342	2034.29	1.28567	1.38735e-17
MICAL3	387.59	1151.18	1.56947	1.52185e-17
CCDC186	183.115	484.971	1.40533	1.60201e-17
ATP8A1	413.825	1069.15	1.36838	1.61091e-17
F12	512.568	132.129	-1.95552	1.61775e-17
FAM131C	306.917	85.0482	-1.8504	1.65439e-17
ARID2	352.036	834.626	1.24515	1.68615e-17
CDC42BPA	975.003	2124.15	1.12352	1.6933e-17
PDE5A	164.344	488.259	1.5702	1.74586e-17
ADAM10	417.269	981.287	1.23271	1.7546e-17
RPUSD1	1617.02	737.596	-1.13244	1.75883e-17
RPL9P9	720.797	225.984	-1.67312	1.84463e-17
FPGS	1453.02	647.375	-1.16644	1.86466e-17
CACFD1	435.423	149.623	-1.54168	1.87356e-17
SMC5	707.591	1528.18	1.1102	1.92312e-17
MATK	1671.28	709.72	-1.23544	1.96023e-17
ABHD14B	2343.77	1054.97	-1.15148	2.04391e-17
RTN2	625.756	216.471	-1.53146	2.07631e-17
RFC2	2769.66	1387.77	-0.996861	2.09429e-17
NFKBIL1	776.158	277.306	-1.48455	2.10516e-17
TRIM28	14384.1	8180.2	-0.814261	2.15781e-17
APEX1	3593.02	1745.11	-1.04191	2.19297e-17
SMOC1	946.142	366.933	-1.36681	2.26572e-17
HUWE1	6448.61	11174.1	0.793021	2.2736e-17
NOC4L	1077.37	476.041	-1.17832	2.40164e-17
ROBO1	1292.35	2938.22	1.18482	2.44277e-17
AGAP2	513.213	201.613	-1.34828	2.51188e-17
WDR19	294.681	789.062	1.42091	2.55992e-17
PRKAA2	767.541	1736.36	1.1772	2.58011e-17
RPL4	77431.4	36613.9	-1.08052	2.60955e-17
HERPUD1	1924.39	1046.36	-0.879096	2.72952e-17
MTOR	1340.12	2658.72	0.988226	2.75763e-17
AKR7A2	1914.16	873.114	-1.13214	2.7784e-17
NFRKB	891.782	1801.8	1.01449	2.85222e-17
NISCH	2073.48	3675.26	0.825769	2.91056e-17
IER5	2139.23	1112.46	-0.943406	2.98013e-17
SMG1P1	137.188	403.323	1.55556	3.01463e-17
AC139795.1	33.3623	276.496	3.04659	3.06345e-17
ANKRD36C	68.5213	270.276	1.98038	3.08089e-17
NCAPD3	2130.14	3729.71	0.808074	3.24655e-17
CLPP	2433.72	1090.75	-1.15754	3.30514e-17
TET2	166.956	485.602	1.5394	3.36688e-17
MAP2K7	1619.17	861.841	-0.909795	3.39481e-17
ENTPD2	215.404	45.6924	-2.23535	3.52258e-17
RANBP6	303.307	815.964	1.42694	3.58092e-17
BTBD2	4894.33	2327.23	-1.07248	3.65455e-17
PHLPP2	217.568	616.09	1.50013	3.72291e-17
COQ8B	1023.55	487.3	-1.07038	3.73842e-17
ABCF2	1027.3	447.775	-1.1978	3.87481e-17
CAPN1	1915.05	937.531	-1.03024	3.88713e-17
MID1IP1	2820	1546.29	-0.866968	3.91598e-17
EIF6	1556.93	631.325	-1.30201	3.99617e-17
RIF1	1231.58	2928.5	1.24941	4.08831e-17
ASAP2	91.1606	387.973	2.08645	4.53595e-17
NF1	632.28	1502.59	1.24811	4.63383e-17
FLNA	8639.59	14906.9	0.786934	4.71838e-17
KHDRBS3	600.427	224.552	-1.41908	4.72092e-17
PRR14L	942.366	1965.24	1.06009	4.76164e-17
ATP5F1A	9207.38	5584.13	-0.721445	4.81886e-17
PPDPF	2518.38	1045.63	-1.26796	4.99501e-17
CEP44	491.547	1043.17	1.0854	5.07816e-17
FBXL15	641.4	261.589	-1.29419	5.11221e-17
RAPGEF2	245.344	737.227	1.58737	5.19466e-17
SCAF11	879.461	1772.57	1.01069	5.23417e-17
RPL41	18245.9	8844.21	-1.04473	5.30492e-17
NBEAL2	1222.06	2207.93	0.853244	5.414e-17
ZNF655	830.58	1653.29	0.992923	5.42688e-17
ZNF81	48.2061	248.69	2.36931	5.53148e-17
REXO4	1731.16	804.304	-1.10573	5.63899e-17
SRRM1	1745.35	3679.33	1.07565	5.67243e-17
TOMM40	3030.87	1594.31	-0.926757	6.18889e-17
ZNF354B	114.083	368.918	1.69116	6.29773e-17
MED16	1714.68	824.268	-1.05677	6.9827e-17
NDUFV1	5592.59	2752.37	-1.02277	7.05944e-17
PLAT	1465.04	739.439	-0.986262	7.34899e-17
BRCA2	429.871	899.376	1.06505	7.579e-17
CDK5	678.473	256.856	-1.40157	7.58447e-17
CARMIL2	567.77	197.125	-1.5258	7.98352e-17
DUSP9	1499.03	592.573	-1.33908	8.09567e-17
SEL1L	471.19	1021.44	1.11561	8.14676e-17
HMGCS1	241.401	627.063	1.37689	8.35748e-17
C1orf43	6878.2	3837.97	-0.841608	8.41313e-17
ACADS	708.257	251.522	-1.49279	8.42893e-17
DYRK2	499.605	1042.5	1.0609	8.44162e-17
NR2F1	1156.39	550.746	-1.07019	8.5544e-17
TPRA1	1210.51	566.492	-1.09559	8.74231e-17
YTHDC2	727.489	1632.8	1.16639	8.90785e-17
RANGAP1	6342.98	3661.2	-0.792799	8.95284e-17
UHRF2	481.205	1051.48	1.1271	8.9725e-17
TPT1	11982	6491.67	-0.884142	9.01655e-17
ZNF318	481.206	987.167	1.03671	9.52898e-17
AP2M1	4772.73	2624.62	-0.862603	9.56764e-17
ADGRL2	768.158	1593.83	1.05284	9.80799e-17
DDI2	567.975	1242	1.12817	1.01603e-16
WSB1	671.766	1736.17	1.36915	1.02203e-16
OXA1L	3743.75	2137.05	-0.808762	1.03069e-16
MCM8	964.268	1987.71	1.04324	1.06077e-16
SHISA2	505.28	189.2	-1.41713	1.0609e-16
RADIL	1059.69	474.603	-1.15904	1.07647e-16
CTF1	255.281	54.4839	-2.22737	1.11053e-16
NFKB2	1794.95	932.506	-0.944682	1.13171e-16
FRYL	253.284	668.581	1.39937	1.15501e-16
IRF2BP2	2654.37	1425.33	-0.897162	1.16352e-16
EIF5A	13137.1	6741.46	-0.9625	1.16985e-16
ZNF865	797.075	344.731	-1.20878	1.18688e-16
GAS2L1	343.852	115.09	-1.57892	1.25366e-16
RBL2	643.837	1531.68	1.25005	1.25537e-16
DZIP3	946.368	1836.64	0.956247	1.28732e-16
EIF3I	8408.22	4012.01	-1.0674	1.28815e-16
EIF4G3	1684.91	3057.85	0.85965	1.31951e-16
TMSB4X	222.926	604.271	1.44001	1.34714e-16
ANO6	512.41	1050.04	1.03474	1.35165e-16
MAPK8IP3	1134.39	2150.31	0.922229	1.36602e-16
TUBB	28188.1	16232.4	-0.796193	1.41886e-16
ATP5F1C	3385.42	1836.37	-0.882291	1.42751e-16
SMC1A	4398.65	8239.03	0.905344	1.45342e-16
RLF	367.571	895.125	1.28402	1.48658e-16
THOC5	2335.47	1178.69	-0.986501	1.50633e-16
EPN1	3363.14	1475.25	-1.18872	1.51603e-16
ZMYM2	582.222	1366.07	1.22987	1.55401e-16
PPP1CA	2986.1	1440.82	-1.05125	1.59432e-16
MFAP3	109.108	486.879	2.15591	1.6063e-16
HFM1	59.7194	233.556	1.96799	1.6072e-16
KLHL9	861.341	1865.31	1.11427	1.6183e-16
TIMM50	3127.8	1414.87	-1.14448	1.64711e-16
CD320	1963.31	903.561	-1.11955	1.67153e-16
FSD1L	95.7122	324.744	1.76155	1.67804e-16
SPHK1	720.892	253.052	-1.51043	1.68407e-16
LSM4	5920.6	2382.96	-1.31289	1.69146e-16
AHCTF1	759.358	1583.86	1.06024	1.74171e-16
CCNG1	5644.81	3354.48	-0.750865	1.804e-16
USF3	165.862	488.561	1.55799	1.82275e-16
RPS18	27796.2	13657.9	-1.02513	1.84088e-16
ADA	703.042	296.375	-1.24604	1.92333e-16
CHD2	848.265	1671.32	0.977929	1.92927e-16
COPS3	2939.58	1612.96	-0.865734	1.95856e-16
MYBL2	7398.53	3785.04	-0.96686	2.08059e-16
CD2AP	424.779	917.926	1.11101	2.31268e-16
FMR1	929.323	1927.19	1.05193	2.40242e-16
SHISA8	754.19	246.537	-1.61334	2.4332e-16
NOB1	2186.14	1110.54	-0.977096	2.43478e-16
SETD5	2552.69	4774.09	0.903002	2.52213e-16
CDK4	2698.06	1537.92	-0.810917	2.54086e-16
RPRD1A	2444.9	4498.87	0.87963	2.78754e-16
SSSCA1	763.027	330.925	-1.20509	2.82121e-16
UBTD1	552.484	214.99	-1.36133	2.84937e-16
BRIP1	543.191	1254.05	1.20643	2.9828e-16
FYCO1	503.386	1027.52	1.02906	3.1119e-16
CROCCP2	736.117	1558.04	1.08122	3.11343e-16
MED1	551.968	1124.96	1.02723	3.1541e-16
2023-03-01	31.9203	190.069	2.57492	3.17693e-16
AHCY	10443.1	5138.03	-1.0232	3.19467e-16
APLP1	1242.87	592.624	-1.0682	3.24865e-16
EXOSC5	1004.72	364.192	-1.46384	3.25181e-16
ISOC2	911.524	307.058	-1.56929	3.28896e-16
CBL	984.411	1870.83	0.926146	3.31143e-16
XAB2	1632.76	876.58	-0.897176	3.34235e-16
NPTN-IT1	3.35045	103.624	4.96914	3.37429e-16
B4GALT6	183.51	543.755	1.56709	3.51439e-16
IRF3	1873.82	981.805	-0.932409	3.56742e-16
IFRD2	2662.51	1388.98	-0.938706	3.59422e-16
PLD3	5507.24	2838.35	-0.956214	3.67544e-16
SYNE2	673.822	1390.7	1.04512	3.67876e-16
PTBP2	348.379	805.612	1.20871	3.91848e-16
VPS13B	192.126	603.046	1.64995	3.92738e-16
ATF7IP	584.506	1212.25	1.05228	4.09131e-16
ZMYM4	955.022	1840.38	0.946585	4.10668e-16
LRBA	892.488	1995.73	1.16085	4.13162e-16
TRIP10	1741.76	877.753	-0.988793	4.20985e-16
HES4	4591.66	2206.2	-1.05741	4.41964e-16
MAP4K5	418.136	968.807	1.21228	4.45542e-16
TCAF1P1	14.8328	178.862	3.58463	4.60216e-16
UVSSA	323.848	820.683	1.34027	4.65625e-16
ABCA5	263.859	703.551	1.41376	4.92361e-16
KNL1	516.477	1119.32	1.11535	4.95406e-16
NUP153	1814.62	3190.42	0.81402	5.09979e-16
LMTK2	439.427	1020.21	1.21512	5.45967e-16
MED13	1003.64	2051.53	1.03104	5.67802e-16
TALDO1	4189.5	2041.95	-1.03667	5.75437e-16
AP1B1	4835.99	2919.14	-0.728196	5.81001e-16
NSUN5	1286.18	552.026	-1.22005	6.01471e-16
RNH1	2414.98	1200.19	-1.00867	6.02718e-16
SUN1	1877.49	3255.43	0.793904	6.18499e-16
GGPS1	1055.05	479.409	-1.1376	6.30339e-16
BBX	876.31	1877.47	1.09899	6.4797e-16
CCDC57	755.496	1447.46	0.937759	6.74443e-16
DNMT3B	562.41	1154.92	1.03784	6.86003e-16
MBOAT7	1887.61	1060.48	-0.831731	7.01929e-16
UBE2Q2P1	14.5174	126.703	3.11847	7.27728e-16
PLPPR2	1019.83	491.275	-1.05367	7.31408e-16
PRRC2B	3825.25	6969.27	0.865301	7.4731e-16
WRN	203.206	597.025	1.55394	8.18897e-16
PRR14	2543.02	1408.05	-0.852757	8.26898e-16
GAPDHP1	209.207	41.6784	-2.32754	8.74721e-16
SCART1	129.081	404.597	1.64666	9.11552e-16
OSBPL8	568.613	1287.4	1.17819	9.15816e-16
QPRT	1936.7	967.518	-1.00107	9.16732e-16
AC068831.7	204.512	546.201	1.41579	9.30696e-16
SOCS4	771.958	1574.83	1.0284	9.35028e-16
SLC23A2	696.035	1388.23	0.995445	9.74251e-16
WDR26	2671.61	4436.52	0.731683	9.8486e-16
CERS6	197.563	585.671	1.56596	9.9361e-16
CYC1	5473.56	2858.52	-0.937094	1.02666e-15
MYEF2	546.217	1157.62	1.08317	1.05024e-15
KIF20B	500.445	1167.92	1.22201	1.06222e-15
AC241952.1	65.5565	288.183	2.13406	1.07032e-15
CSK	2949.72	1624.85	-0.86011	1.07602e-15
NRIP1	175.039	478.655	1.4506	1.08496e-15
FNDC3B	188.531	517.462	1.45585	1.09076e-15
HS6ST3	156.518	430.904	1.46068	1.12637e-15
RPSA	62594.3	27757.3	-1.17316	1.13321e-15
ITPR2	226.92	585.183	1.36553	1.14148e-15
BMS1P1	43.7379	210.428	2.26405	1.19792e-15
NOP53	7845.98	3237.9	-1.27684	1.20654e-15
UPP1	674.974	256.886	-1.39335	1.27977e-15
RNPC3	340.008	822.99	1.27464	1.31085e-15
C1QBP	8065.69	4507.85	-0.839276	1.34067e-15
ORAI1	659.6	280.267	-1.23428	1.35506e-15
MPHOSPH9	634.352	1689.07	1.4122	1.36144e-15
TJP3	359.168	112.88	-1.67037	1.36343e-15
RSL1D1	6003.81	2808.6	-1.09601	1.39833e-15
LRFN4	949.3	391.683	-1.27767	1.43456e-15
WDR54	1373.5	629.24	-1.12581	1.43556e-15
PSMB7	2976.01	1554.52	-0.936699	1.53083e-15
LCMT1	948.764	436.984	-1.11799	1.58408e-15
PRR35	151.065	19.5909	-2.9501	1.68307e-15
TRIB1	794.195	311.494	-1.35077	1.72138e-15
MYH14	1598.47	760.162	-1.07247	1.73431e-15
EVC	156.947	460.747	1.55244	1.76907e-15
FAM208A	1098.21	2186.83	0.993696	1.79606e-15
HOOK1	753.174	1576.65	1.06549	1.79873e-15
RPL23A	7751.85	3910.89	-0.986978	1.90173e-15
MAN1A2	546.914	1265.78	1.21057	1.95513e-15
EME1	564.655	1093.93	0.954086	2.02253e-15
PKD1P6	209.285	626.656	1.58054	2.02464e-15
SLC19A1	1724.52	946.12	-0.866039	2.04625e-15
ALKBH3	686.305	277.536	-1.30556	2.06805e-15
MYO10	463.444	985.601	1.08813	2.08366e-15
RPL9P7	193.817	37.0146	-2.3864	2.11008e-15
BOP1	5637.26	2436.21	-1.21038	2.19544e-15
CHD4	956.973	439.638	-1.12188	2.19962e-15
FNIP1	253.701	664.479	1.38771	2.21099e-15
CRYBB2P1	399.381	832.032	1.05913	2.2449e-15
POLRMT	3664.79	1715.74	-1.09496	2.28264e-15
AC016734.1	382.89	134.533	-1.50817	2.33724e-15
USP32	471.377	971.117	1.04231	2.47821e-15
CCNB1IP1	3261.16	1623.13	-1.00648	2.52529e-15
BACE2	723.968	327.355	-1.14481	2.54683e-15
PRDX6	5788.22	3221.52	-0.845273	2.55495e-15
CHML	876.44	1784.43	1.02535	2.59135e-15
P2RY1	273.32	637.22	1.22061	2.59555e-15
SYT3	346.044	91.8899	-1.91364	2.60225e-15
CCDC82	288.358	700.635	1.2796	2.66314e-15
EVI5	274.202	640.879	1.22512	2.66514e-15
TNKS2	736.074	1573.14	1.09563	2.77604e-15
CCDC102A	359.093	106.473	-1.75351	2.83393e-15
PPFIBP1	335.742	770.075	1.19732	2.8476e-15
HMBS	1506.33	806.737	-0.900675	2.94569e-15
RPN1	6649.37	4046.4	-0.71651	3.00256e-15
ISL2	882.209	424.629	-1.05501	3.07059e-15
RASA1	323.723	722.694	1.15872	3.17275e-15
PDXP	665.799	285.019	-1.22378	3.18252e-15
MEPCE	1484.14	614.083	-1.27313	3.21955e-15
SECTM1	168.8	33.3173	-2.34084	3.24133e-15
FAM189B	3757.02	2067.25	-0.861853	3.25908e-15
ZNF444	1336.13	691.828	-0.949474	3.31804e-15
ESRP2	247.007	625.511	1.33978	3.51024e-15
TMEM250	1834.92	935.014	-0.972599	3.54307e-15
XPO4	470.453	960.696	1.02966	3.57685e-15
MMADHC	1973.22	1055.64	-0.90219	3.59091e-15
PROCR	610.907	218.706	-1.48158	3.59209e-15
LRRC37A2	208.002	506.226	1.28258	3.61244e-15
MYO5A	296.277	732.347	1.3051	3.61344e-15
CCT3	16872.3	10013.1	-0.752737	3.76367e-15
FAM69B	1720.35	825.797	-1.05873	3.76731e-15
RNF167	2373.01	1244.32	-0.93111	3.77935e-15
GIPC1	2637.04	1327.27	-0.9904	3.78437e-15
SLC7A6	181.913	466.176	1.35822	3.80113e-15
RANBP17	130.513	372.155	1.51087	3.81021e-15
SF3B1	3732.1	6364.07	0.769927	3.91095e-15
STXBP4	234.516	554.684	1.24165	3.92647e-15
ZFAND2B	581.943	234.563	-1.31047	3.97982e-15
FBRSL1	3523	1917.67	-0.877567	4.15607e-15
PRKAA1	368.186	833.67	1.1795	4.26524e-15
AKNA	440.176	167.828	-1.3917	4.33281e-15
DGCR8	964.253	1879.33	0.962259	4.63014e-15
CSNK1G2	3027.74	1801.59	-0.748905	4.65049e-15
ID3	1638.42	716.327	-1.19357	4.72732e-15
HMGCL	922.623	417.867	-1.1426	4.73528e-15
QSER1	956.925	1726.95	0.851702	4.83036e-15
SLC30A1	256.14	583.089	1.18602	4.9074e-15
LRRC61	638.874	270.904	-1.2379	5.08444e-15
HIPK1	673.735	1412.27	1.0672	5.15545e-15
THRAP3	1865.59	3166.68	0.76329	5.18078e-15
CCT7	11615.7	6670	-0.800277	5.29206e-15
PCNX4	489.963	985.227	1.00728	5.3469e-15
MDH1	3948.45	2248.72	-0.812105	5.43566e-15
DCAF17	330.816	783.264	1.24283	5.51211e-15
EEFSEC	939.026	408.401	-1.20066	5.53645e-15
RHOG	484.698	186.845	-1.37492	5.62485e-15
STK32C	1196.14	507.553	-1.23647	5.64293e-15
ARF1	19024.6	11513.5	-0.724513	5.81571e-15
SC5D	630.029	1235.22	0.970919	5.94665e-15
LRRC4B	712.129	292.819	-1.28216	5.99865e-15
TSPAN33	1146.81	501.419	-1.19327	6.08989e-15
SLC39A6	938.007	1850.24	0.980034	6.20198e-15
TLE1	1833.7	908.538	-1.01325	6.20784e-15
SF3B5	2242.79	1153.72	-0.958929	6.35156e-15
PFKL	5257.02	2750.89	-0.934272	6.40813e-15
NCBP3	937.535	1730.86	0.884166	6.41927e-15
INTS6L	243.334	556.978	1.19451	6.44423e-15
CEP170	1399.99	2616.66	0.902004	6.55082e-15
COL25A1	183.848	541.188	1.55585	6.79738e-15
DNAH1	103.207	318.905	1.6288	7.01457e-15
AGO3	351.429	781.825	1.15296	7.47891e-15
CREBRF	192.762	490.245	1.34567	7.67376e-15
MGAT4A	205.257	514.667	1.3264	7.69406e-15
TP53INP1	162.978	424.624	1.38143	7.99065e-15
RPL24	16016.3	8036.5	-0.994861	8.04142e-15
TPM1	495.451	1088.62	1.13664	8.67878e-15
NBPF8	324.637	761.076	1.22935	8.69487e-15
MED8	845.382	404.207	-1.06424	8.94317e-15
ATP9A	448.352	1093.03	1.28597	9.0685e-15
AC132008.2	154.719	402.023	1.37728	9.09115e-15
TMEM170B	450.181	1016.59	1.17492	9.2934e-15
GCAT	807.023	354.499	-1.18642	9.52514e-15
DDX49	1372.72	665.655	-1.04375	9.54623e-15
CAMK2N1	487.03	188.519	-1.36969	9.5653e-15
DNAJC13	522.183	1087.64	1.05793	9.64085e-15
DNAJB14	353.255	771.917	1.12741	1.0499e-14
CLASP1	591.172	1256.38	1.08751	1.05906e-14
AP1M1	1962.64	1050.85	-0.901144	1.10585e-14
SPATC1L	733.027	281.933	-1.37801	1.12092e-14
RHOA	12629.5	7618.46	-0.729176	1.12201e-14
CPEB4	179.673	517.238	1.52475	1.12326e-14
AIP	1303.64	557.994	-1.22382	1.21728e-14
TMEM39B	1012.89	466.545	-1.11842	1.25604e-14
SLC25A27	295.733	680.76	1.20205	1.3024e-14
TRMT1	1339.01	728.052	-0.878888	1.35211e-14
EDRF1	538.922	1067.44	0.985421	1.35596e-14
ANAPC1	909.567	1674.33	0.880422	1.35759e-14
ERI2	273.877	628.589	1.19864	1.38152e-14
SBNO2	1578.13	837.377	-0.91399	1.40871e-14
TRAF5	233.504	542.436	1.21516	1.41424e-14
HSPBP1	1134.73	504.14	-1.17045	1.4197e-14
TEX264	1555.7	752.754	-1.0471	1.43687e-14
APRT	4765.14	1651.66	-1.5285	1.44343e-14
BAZ2A	1681.41	3186.96	0.92217	1.47427e-14
CEP97	459.565	1044.13	1.18392	1.49102e-14
KLF16	865.506	380.502	-1.18639	1.50844e-14
FBXL19	2238.53	1228.7	-0.865651	1.5383e-14
CMBL	862.648	416.384	-1.05086	1.5707e-14
PHF3	857.335	1783.96	1.05665	1.58408e-14
ZZEF1	605.571	1220.88	1.01091	1.59323e-14
PLEKHO1	707.342	282.696	-1.32323	1.59686e-14
PARP6	633.506	1222	0.947679	1.61994e-14
KANSL1L	123.518	417	1.75652	1.64785e-14
AP1S1	1150.4	601.696	-0.93512	1.64971e-14
NPTX2	859.084	408.401	-1.07272	1.67646e-14
CDK12	641.631	1331.24	1.05228	1.68122e-14
CDIPT	2368.15	1273.16	-0.8953	1.69741e-14
UBR1	300.582	755.868	1.33087	1.70395e-14
BNIP1	539.314	218.352	-1.30373	1.71941e-14
STRIP2	144.36	422.447	1.54753	1.72053e-14
SNTB2	565.74	1082.16	0.935377	1.74302e-14
EEF1B2	7801.93	4343.67	-0.844824	1.77187e-14
TSTD2	163.769	497.517	1.60126	1.77464e-14
TUFM	8332.11	4560.54	-0.8694	1.77787e-14
FANCM	261.791	582.21	1.15267	1.78756e-14
POLK	227.991	567.525	1.31514	1.79122e-14
GSTM3	978.596	430.786	-1.18378	1.80975e-14
SLC9A3R1	1229.15	576.681	-1.09184	1.82546e-14
C8orf82	676.498	288.614	-1.22816	1.84657e-14
ALG3	1181.24	590.985	-0.999072	1.8575e-14
ZC3H14	799.44	1532.25	0.938493	1.86218e-14
MPI	3229.46	1733.57	-0.897394	1.8776e-14
GULP1	132.219	369.9	1.48318	1.89653e-14
ELF4	1139.27	596.381	-0.933694	1.93412e-14
IREB2	1489.15	2881.08	0.951914	1.93685e-14
PTOV1	2583.84	1305.97	-0.984321	1.96113e-14
SECISBP2L	163.806	460.501	1.4908	1.96132e-14
CDON	168.036	471.606	1.48738	1.9921e-14
USF1	1219.47	504.094	-1.27447	1.99928e-14
TBCE	166.811	434.772	1.38092	2.0145e-14
FSIP2	9.42901	105.819	3.47992	2.02059e-14
TJP1	600.936	1216.57	1.01749	2.03155e-14
LRCH2	429.449	892.633	1.05525	2.10984e-14
FLOT2	1830.37	1036.03	-0.820882	2.13946e-14
ZNF467	487.221	176.507	-1.46464	2.16309e-14
HSD17B11	912.515	453.908	-1.00735	2.167e-14
PDZD8	718.67	1434.51	0.996847	2.1767e-14
ZNF775	428.228	137.622	-1.63665	2.24736e-14
KCNN1	364.184	117.831	-1.6276	2.25661e-14
CDK18	1167.07	634.845	-0.87828	2.29678e-14
TMEM132E	304.251	96.5761	-1.65531	2.32362e-14
TUFT1	317.813	704.688	1.14898	2.3312e-14
ADAM9	1030.5	1992.16	0.950904	2.33183e-14
AC118549.1	845.571	1615.07	0.933384	2.41806e-14
ERCC6L2	132.472	375.736	1.50277	2.46648e-14
TIMM9	773.977	369.928	-1.06457	2.52456e-14
ECT2	1027.4	2052.17	0.997743	2.53161e-14
FKBP2	644.766	267.158	-1.27036	2.56051e-14
PLAGL1	887.353	1722.65	0.956951	2.57981e-14
RALGAPB	684.497	1393.91	1.02544	2.62952e-14
CAND1	2453.79	4038.93	0.718842	2.66372e-14
ZNF524	263.052	78.1938	-1.74937	2.72944e-14
TMEM187	617.977	262.815	-1.23356	2.7345e-14
LCOR	849.814	1564.98	0.880607	2.78098e-14
ZNF507	460.911	1052.35	1.19107	2.78909e-14
ANLN	1036.35	2001.58	0.949465	2.85657e-14
POU4F1	827.207	1853.65	1.1634	2.91588e-14
PIGQ	2175.03	1064.47	-1.031	2.9407e-14
ZNF514	221.52	614.616	1.47059	2.97613e-14
STK4	792.078	1535.48	0.954442	2.9791e-14
SETX	631.23	1191.04	0.915851	3.08678e-14
MAP3K2	516.638	1097.24	1.08623	3.10351e-14
LMBR1	769.014	1406.35	0.8708	3.15441e-14
SEZ6L2	915.751	421.783	-1.11826	3.22957e-14
RPL9	15372.2	7666.5	-1.00364	3.24219e-14
ETV4	158.638	29.9118	-2.40529	3.33016e-14
NCR3LG1	109.366	1135.48	3.37528	3.35036e-14
SERBP1	26672.6	17518.5	-0.606483	3.39616e-14
NBEA	184.737	455.388	1.30209	3.52452e-14
ATP2A2	3208.57	5658.45	0.818319	3.52515e-14
HECTD4	865.166	2109.2	1.28513	3.60148e-14
PTPRM	154.008	406.497	1.39986	3.60682e-14
PPP1R14B	2497.67	1143.92	-1.12634	3.63233e-14
TPRN	784.263	356.1	-1.13916	3.66581e-14
NDRG3	1471.01	812.807	-0.855579	3.71285e-14
ZNF205	490.447	212.513	-1.20703	3.77189e-14
KIF24	207.09	490.567	1.24451	3.78444e-14
RNF187	6033.34	2947.37	-1.03345	3.85598e-14
NAPB	209.665	529.688	1.33585	3.90093e-14
AGL	678.274	1293.78	0.931351	3.99005e-14
YLPM1	1176.32	2156.37	0.873976	4.05926e-14
MIA3	986.407	1976.11	1.00252	4.20183e-14
DOLPP1	1005.76	472.326	-1.09036	4.21145e-14
NSD3	1102.21	2143.53	0.959329	4.67101e-14
LETMD1	2625.51	1485.47	-0.821667	4.7326e-14
ALDH16A1	815.414	304.902	-1.41918	4.90194e-14
ZDHHC6	451.627	914.112	1.0171	4.92428e-14
LBR	2387.96	4723.89	0.984197	4.97472e-14
NCAPG2	1448.82	2660.29	0.876694	4.99597e-14
NFKBIB	949.482	391.556	-1.27837	5.00557e-14
AADAT	184.159	463.165	1.32998	5.02864e-14
ADAM15	3273.99	1768.49	-0.888488	5.09774e-14
ZNF37A	212.344	508.844	1.25997	5.28858e-14
CFAP44	61.9101	233.444	1.91221	5.30352e-14
TLL1	21.8333	133.096	2.60361	5.50871e-14
STARD10	624.397	260.615	-1.26023	5.61294e-14
PPCDC	741.144	340.676	-1.12136	5.63357e-14
FH	2090.77	1204.26	-0.795809	5.73191e-14
IDH2	2755.93	1456.94	-0.9195	5.86474e-14
HM13	3589.56	2073.16	-0.791902	5.94304e-14
RTF2	1233	617.763	-0.996749	5.98712e-14
PRCC	3241.97	1839.45	-0.817593	5.98735e-14
ANKRD10	468.222	1007.71	1.10638	6.19054e-14
ATIC	3379.12	1968.79	-0.77929	6.23462e-14
CCDC18	297.733	667.559	1.16451	6.25328e-14
GAPVD1	977.236	1824.11	0.900215	6.30368e-14
PRR13	942.675	404.236	-1.22117	6.31719e-14
PSMB4	5499.27	2929.26	-0.908607	6.49649e-14
TNRC6A	640.43	1460.95	1.18924	6.61296e-14
H1F0	9215.05	4948.02	-0.897096	6.71156e-14
FAM160B1	157.147	413.954	1.39674	6.81553e-14
NOC2L	4717.9	2691.02	-0.810013	6.8451e-14
TBL3	2018.36	1092.96	-0.88472	6.86098e-14
MAPK8IP1	778.584	324.226	-1.26416	7.1601e-14
GARNL3	174.795	447.198	1.35412	7.40808e-14
PTDSS2	2127.14	1123.67	-0.92057	7.45513e-14
CAMSAP2	694.87	1319.94	0.925211	7.4822e-14
CAMK2D	626.013	1170.44	0.902783	7.61692e-14
DNAJC10	1282.37	2295.37	0.839817	7.62079e-14
ZNF736	251.677	628.212	1.31821	7.69573e-14
GAMT	1859.97	920.202	-1.01496	7.85982e-14
USP47	704.92	1358.47	0.946671	7.86028e-14
GNPTAB	452.725	913.811	1.01336	7.89735e-14
MT-TG	302.769	40.5095	-2.90253	8.06208e-14
IGFBP2	2794.27	1311.78	-1.09077	8.10969e-14
MRPL2	1068.19	523.524	-1.02838	8.32122e-14
SAMD11	1278.77	575.422	-1.15216	8.40447e-14
RPLP1	28886.9	12123.1	-1.25264	8.42156e-14
DIP2A	912.3	1704.05	0.900924	8.568e-14
ZSWIM8	552.615	1152.38	1.05979	8.73446e-14
INHBE	313.569	83.1389	-1.91633	8.88771e-14
OSTN	202.059	46.5498	-2.11874	8.96525e-14
SERINC2	1001.46	469.941	-1.09119	8.98013e-14
AC138393.1	246.621	561.173	1.18655	9.00502e-14
BRAT1	2325.68	1294.6	-0.845205	9.01971e-14
ABCC5	546.789	1132.47	1.0501	9.02268e-14
RPL6P27	2593.6	1156.34	-1.16522	9.12574e-14
PWWP2B	674.825	215.729	-1.64567	9.35961e-14
AGO1	701.379	1351.37	0.945843	9.64124e-14
ZNF770	220.262	724.418	1.71658	9.78613e-14
PKMYT1	2417.24	1260.91	-0.939007	1.00023e-13
E2F7	437.109	931.302	1.09103	1.00077e-13
RBM38	956.822	493.71	-0.954287	1.03023e-13
LYPLA2	1113.06	549.115	-1.01912	1.04359e-13
PPP4C	5382.3	2574.63	-1.06387	1.09069e-13
TOGARAM1	78.1455	268.34	1.77842	1.09534e-13
PRKAG1	1198.45	651.486	-0.879172	1.13763e-13
AGAP6	298.536	661.713	1.14808	1.14392e-13
PPA2	1374.81	761.388	-0.852255	1.14493e-13
LSM2	1138.59	522.505	-1.12334	1.18662e-13
EIF3F	4920.76	2359.6	-1.06024	1.21464e-13
SRRM3	316.044	104.143	-1.60113	1.2379e-13
HEBP1	943.022	433.435	-1.12102	1.24178e-13
SIX1	985.302	515.423	-0.934874	1.2468e-13
ATAD2	1158.02	2190.17	0.919105	1.257e-13
CCDC85B	1165.86	511.793	-1.18753	1.27093e-13
SIK3	355.319	731.179	1.04111	1.27452e-13
ADGRV1	214.8	569.799	1.40672	1.2828e-13
AKR1A1	1918.26	957.031	-1.00293	1.30953e-13
FCGRT	1006.18	394.008	-1.35251	1.33716e-13
RPL27	17124.6	8778.64	-0.96396	1.34077e-13
GRWD1	1702.95	874.176	-0.962085	1.34785e-13
HOXA10	919.072	457.056	-1.00808	1.37283e-13
WDR24	720.7	296.797	-1.28004	1.39332e-13
ZNF654	118.287	365.403	1.62632	1.41293e-13
SSR2	3894.88	1728.63	-1.17183	1.4133e-13
TMTC3	661.951	1374.05	1.05348	1.41621e-13
MCRS1	1827.33	1002.22	-0.866308	1.42792e-13
UBAC2	1591.6	906.649	-0.811696	1.43772e-13
HPS3	260.737	562.243	1.10808	1.44776e-13
INF2	2418.65	1336.72	-0.855509	1.4532e-13
FLYWCH2	719.837	323.046	-1.15559	1.47995e-13
CELSR1	555.94	1154.08	1.05333	1.48449e-13
PSMA7	3776.79	2195.16	-0.78272	1.50276e-13
RPL23	10913.2	6600.61	-0.725333	1.55044e-13
SCYL1	2445.47	1364.82	-0.841264	1.56663e-13
PSMC3	2801.82	1399.94	-1.0008	1.58945e-13
AL035425.4	184.29	2685.17	3.86438	1.59423e-13
RHBDF1	306.943	659.108	1.10223	1.59626e-13
PSD3	418.524	894.438	1.09496	1.61811e-13
CEP131	1984.49	991.965	-1.00046	1.64148e-13
FRS2	233.756	541.437	1.21094	1.65873e-13
EMSY	407.472	826.088	1.01902	1.66653e-13
OLA1	3547.24	2105.51	-0.752405	1.68618e-13
ITPK1	1337.88	714.704	-0.904226	1.68856e-13
ZNF207	1749.53	2991.24	0.773736	1.69338e-13
TK1	2820.44	1458.46	-0.951334	1.69423e-13
CENPM	844.776	374.388	-1.17402	1.69484e-13
CTR9	766.408	1377.52	0.846171	1.71962e-13
AC015813.6	100.695	355.858	1.81888	1.74659e-13
KIF23	994.267	1763.62	0.826547	1.76294e-13
RPS2	108502	43115.1	-1.33145	1.78644e-13
GLS	860.55	1758.83	1.03101	1.82087e-13
ACD	969.667	496.65	-0.9649	1.90584e-13
TIMM44	2964.8	1568.71	-0.918334	1.92285e-13
SLF1	284.901	633.348	1.15275	1.98977e-13
FOXC1	4013.82	2346.35	-0.774657	2.02551e-13
NAT14	1302.58	561.35	-1.21416	2.03142e-13
IGF1R	1080.2	1868.54	0.790295	2.04234e-13
PTCH1	269.432	654.968	1.28039	2.04812e-13
TMF1	501.612	974.361	0.957304	2.10446e-13
TMTC1	230.758	512.556	1.15136	2.10812e-13
MAP7D1	3518.74	2058.6	-0.773353	2.11465e-13
APAF1	328.409	762.773	1.21473	2.16167e-13
MTBP	232.865	573.204	1.29822	2.21181e-13
BAIAP2L1	1462.84	822.713	-0.830088	2.25143e-13
NAA16	213.245	734.329	1.78403	2.27151e-13
TROVE2	899.396	1613.95	0.843262	2.29369e-13
SORL1	220.901	507.641	1.19995	2.3396e-13
EIF3D	9773	5986.49	-0.707035	2.34834e-13
PAXIP1	481.245	924.2	0.94112	2.36263e-13
DYNC2H1	1300.42	2307.72	0.827187	2.36918e-13
POLR1D	3194.34	1808.56	-0.820478	2.39647e-13
RNPEP	2729.91	1617.57	-0.755055	2.52276e-13
NUP98	1449.88	2472.89	0.770153	2.52423e-13
NCKAP1	1710.45	2971.56	0.796754	2.54642e-13
DYM	1392.19	682.669	-1.02812	2.57011e-13
ITPRID2	605.795	1184.22	0.966883	2.62353e-13
NOP14	2504.84	1511.11	-0.729075	2.64861e-13
ZNHIT1	1595.73	751.417	-1.08642	2.65234e-13
BCAT2	2007.33	912.384	-1.13759	2.69198e-13
ARMC6	1190.84	585.312	-1.02462	2.70361e-13
VCAN	583.021	1114.51	0.934311	2.72809e-13
ERC1	500.484	973.262	0.958937	2.76882e-13
RAC3	2886.76	1273.56	-1.18051	2.79046e-13
CDKN1C	462.965	85.488	-2.43753	2.803e-13
ANKRD6	139.073	376.433	1.43627	2.81815e-13
COPS4	1417.61	755.803	-0.907391	2.85438e-13
TESC	332.497	105.888	-1.65139	2.87539e-13
AC091182.1	317.274	115.262	-1.46161	2.9852e-13
DDX42	1759.14	2962.7	0.752035	2.99053e-13
PDLIM7	1375.41	754.293	-0.866444	3.06821e-13
TMEM181	656.769	1413.96	1.10596	3.07931e-13
CLTB	1975.42	933.877	-1.08066	3.13387e-13
ZDHHC23	286.886	730.24	1.3479	3.28497e-13
AC055811.4	22.9657	130.976	2.50846	3.29229e-13
STEAP2	166.58	463.198	1.47482	3.41839e-13
NBPF12	203.128	520.553	1.35742	3.4194e-13
ANKRD52	1062.69	2056.46	0.952299	3.42402e-13
AGAP3	4425.12	2699.99	-0.712775	3.47042e-13
CHST7	444.575	175.922	-1.33726	3.56287e-13
AC092821.1	25.8218	144.108	2.4761	3.58311e-13
AL035071.1	272.875	69.7837	-1.96725	3.60419e-13
MPP1	1728.95	907.26	-0.929915	3.61271e-13
ZNF12	221.363	502.698	1.18319	3.64505e-13
FBXO9	679.049	1220.6	0.845781	3.75343e-13
SMG1P5	33.2815	155.841	2.22659	3.82757e-13
CUX2	120.985	318.095	1.39515	3.83813e-13
PTPN4	215.172	566.44	1.39724	3.93937e-13
OCRL	839.277	1650.68	0.975667	3.96457e-13
SPATA2L	788.514	317.733	-1.31136	3.96916e-13
TECR	2963.02	1530.47	-0.952913	3.97637e-13
ANKRD36B	42.3384	220.545	2.37595	4.20073e-13
OAS3	6.88193	93.379	3.75256	4.38222e-13
NOSIP	1232.58	573.463	-1.10356	4.40813e-13
TLE4	1027.42	1863.77	0.858895	4.41939e-13
PTPN13	1122.14	2481.79	1.14508	4.4203e-13
CLOCK	256.085	556.851	1.12031	4.47547e-13
SMCR8	305.692	787.788	1.36527	4.58222e-13
NCS1	2190.7	1251.84	-0.807305	4.60483e-13
RUNX1T1	25.8664	142.826	2.47051	4.66327e-13
MAP4K3	263.081	588.332	1.16049	4.69927e-13
ADAR	3842.88	5960.92	0.633292	4.70005e-13
P4HB	9482.83	6019.45	-0.655653	4.71812e-13
RGS10	680.994	295.55	-1.20348	4.84786e-13
DDX12P	745.082	1484.39	0.993771	4.85118e-13
DGCR6L	2218.63	934.343	-1.24746	4.97214e-13
HERC2P9	95.9284	402.71	2.06871	5.0383e-13
OXCT1	224.545	526.423	1.22941	5.07942e-13
CIP2A	737.252	1330.16	0.851008	5.10414e-13
SGTA	3768.27	1918.26	-0.974019	5.14711e-13
GLRX3	2591.43	1527.56	-0.762378	5.27089e-13
NAPRT	774.958	360.479	-1.10419	5.32689e-13
SSH1	391.144	832.822	1.09024	5.33041e-13
ANK2	245.239	576.703	1.2336	5.41511e-13
PGM1	2790.08	1537.71	-0.859308	5.43117e-13
TMEM160	1028.56	333.177	-1.62585	5.53449e-13
UHRF1BP1	682.844	1375.37	1.01003	5.58673e-13
SETD2	793.783	1959.64	1.30356	5.62717e-13
RNF169	237.273	803.325	1.7587	5.66253e-13
CYLD	250.772	564.031	1.16836	5.75925e-13
FAM199X	1665.41	3011.03	0.854137	5.98427e-13
ZNF449	251.923	575.61	1.1914	6.04936e-13
PACSIN3	995.022	463.457	-1.10234	6.11277e-13
DVL1	4030.71	2269.06	-0.828901	6.22907e-13
KMT2E	414.843	893.127	1.1055	6.25638e-13
MT-TY	967.301	513.488	-0.913773	6.32614e-13
AC126755.1	48.9884	251.746	2.35821	6.55136e-13
ZNF48	874.456	459.171	-0.929029	6.55951e-13
IVNS1ABP	1701.53	3043.38	0.838804	6.66649e-13
GLA	2987.8	1592.27	-0.90778	6.71787e-13
SESTD1	485.392	907.818	0.903405	6.83111e-13
NUTF2	3008.63	1593.92	-0.916469	6.86052e-13
IQGAP2	520.386	1033.7	0.98954	6.95541e-13
CDC27	1358	2317.52	0.771011	6.99925e-13
PPFIA3	1053.82	556.658	-0.920505	7.00051e-13
UCK1	1427.57	774.381	-0.882161	7.0366e-13
TNFRSF1A	851.585	406.263	-1.06755	7.0884e-13
LRP4	311.543	685.037	1.13622	7.12955e-13
ZNF628	374.305	132.38	-1.49988	7.15529e-13
ZNF589	837.919	1601.64	0.934204	7.17469e-13
BRMS1	657.117	292.882	-1.16571	7.18658e-13
RPL10	30861.2	16763.2	-0.880477	7.18708e-13
KCNG1	764.514	324.598	-1.23573	7.2223e-13
SZT2	416.922	906.728	1.12035	7.29362e-13
SHMT2	8868.05	4534.26	-0.967703	7.39789e-13
SAE1	5058.42	3067.94	-0.721339	7.48625e-13
KDM3B	1144.96	1997.02	0.802234	7.79621e-13
SDHAF1	533.733	233.696	-1.19128	8.09729e-13
DIP2B	515.413	1030.32	0.999001	8.18183e-13
RPL7P9	1939.03	1014.49	-0.934184	8.26654e-13
WDR35	447.742	913.892	1.02869	8.28072e-13
POLD2	4921.29	2589.01	-0.926528	8.35589e-13
DOK4	412.644	173.553	-1.24989	8.51404e-13
MT-ND5	90720.9	48687.3	-0.89789	8.55388e-13
SBF2	365.458	752.544	1.04207	8.66579e-13
HMG20B	3693.23	1979.28	-0.899869	8.85011e-13
WDR46	1264.19	634.759	-0.993717	8.86639e-13
RPS2P5	28658.4	10893	-1.39555	8.95851e-13
AC093752.1	174.655	422.412	1.27355	8.98057e-13
GRAMD1A	2989.34	1495.31	-0.999451	9.10043e-13
MRPL23	768.729	278.125	-1.46631	9.11908e-13
RPS28	4483.55	1964.37	-1.19048	9.6043e-13
FAM91A1	551.925	1046.79	0.923011	9.72418e-13
TCAF1	581.707	1085.16	0.899216	9.74321e-13
ETNK1	979.228	1993.25	1.02536	9.91528e-13
CEMIP2	116.771	403.448	1.78862	1.02008e-12
PPIE	1416.57	704.033	-1.00824	1.03315e-12
HSPH1	1252.48	2098.56	0.74449	1.04341e-12
SRRT	1803.12	2933.02	0.701812	1.05298e-12
LONP1	5782.71	3546.99	-0.70513	1.05474e-12
XRCC6	12483.9	7447.28	-0.745241	1.07023e-12
CDR2L	1044.69	547.778	-0.931327	1.07428e-12
ENDOG	504.368	210.379	-1.2613	1.08704e-12
SLC38A1	3257.84	7350.38	1.17387	1.08706e-12
LEMD3	391.116	817.185	1.06214	1.10745e-12
TBRG4	2491.53	1358.85	-0.874455	1.13572e-12
FNBP1L	323.746	715.792	1.144	1.15962e-12
SLC37A3	752.29	1362.39	0.856282	1.18943e-12
NSUN5P1	886.784	1617.4	0.86652	1.19484e-12
TMEM161A	2820.69	1470.23	-0.940037	1.20978e-12
HADHB	2178.78	1270.36	-0.778149	1.21032e-12
AL133325.3	448.181	1022.27	1.18883	1.21157e-12
TMEM203	1200.43	633.482	-0.922144	1.28176e-12
RNF215	1032.08	495.435	-1.05906	1.30543e-12
RASL10A	215.472	59.7984	-1.84753	1.31937e-12
FER	161.342	409.752	1.34423	1.32077e-12
QKI	1369.31	2596.84	0.923042	1.32258e-12
CHORDC1	859.965	1517.62	0.819162	1.34027e-12
USP37	124.873	523.266	2.0654	1.34416e-12
CIB2	686.843	297.335	-1.20742	1.39882e-12
DCP2	1279.52	2317.48	0.856724	1.48492e-12
DPF2	2101.68	1151.35	-0.867989	1.48964e-12
KLF5	238.86	523.915	1.13284	1.51903e-12
TANC2	478.064	1005.83	1.07239	1.54673e-12
CTNNBIP1	794.22	391.488	-1.02112	1.55145e-12
PTGES3	9552.3	6122.24	-0.641732	1.5534e-12
EP400P1	452.197	878.168	0.956888	1.554e-12
ZC3HAV1L	30.9333	151.207	2.28532	1.55454e-12
PPP1R7	1365.15	662.748	-1.04229	1.56109e-12
BUB1	1180.8	1997.09	0.758247	1.57831e-12
TBC1D4	1088.86	1944.08	0.836189	1.57874e-12
ZNRF1	506.591	225.73	-1.16591	1.60258e-12
ATP5F1B	17193.2	11134.6	-0.626759	1.61474e-12
NOL8	662.473	1244.1	0.908726	1.62204e-12
STRN	525.983	1037.45	0.979547	1.62549e-12
PKN2	905.514	1816.7	1.00417	1.70251e-12
EBPL	980.832	539.475	-0.862352	1.77564e-12
CNTNAP3	55.3336	204.357	1.8853	1.80842e-12
PNPLA2	1817.47	934.865	-0.958813	1.8217e-12
MOB1B	356.589	715.341	1.0037	1.85881e-12
AFF1	361.819	732.227	1.01622	1.86735e-12
PSMB3	2194.87	945.91	-1.21436	1.92556e-12
SPTY2D1	260.825	557.179	1.09422	1.95087e-12
MT-ATP6	96847.4	45775	-1.08114	2.01952e-12
KLF10	1387.58	791.096	-0.810693	2.04669e-12
MCM3AP-AS1	105.576	328.897	1.64098	2.10222e-12
TLNRD1	1175.05	657.193	-0.838389	2.10786e-12
RECQL	233.014	580.431	1.31649	2.1135e-12
PSMC5	2305.25	1241.84	-0.892159	2.13558e-12
FBXO7	2223.8	1330.58	-0.740931	2.18764e-12
CEP290	741.738	1517.86	1.03256	2.25775e-12
DLC1	457.496	897.858	0.972767	2.25982e-12
N4BP2	176.707	443.672	1.32657	2.32585e-12
CPA4	1.09828	93.5879	6.41261	2.34526e-12
TEX15	195.447	458.374	1.22977	2.37527e-12
TMEM245	882.257	1667.07	0.917523	2.4023e-12
MRPS5	1980.95	1153.13	-0.780385	2.42619e-12
MON1A	526.055	230.957	-1.18688	2.43868e-12
RPL37	10324	5965.49	-0.79123	2.4579e-12
SGF29	407.788	164.331	-1.3119	2.46375e-12
KCNJ11	531.28	224.294	-1.24383	2.47061e-12
RBM6	1138.91	2156.17	0.920514	2.47746e-12
FOXJ3	711.761	1239.47	0.800243	2.49353e-12
MRPL34	787.822	368.965	-1.09421	2.53972e-12
FNDC3A	660.54	1311.43	0.988795	2.62486e-12
EIF3M	4986.37	2969.05	-0.74798	2.67948e-12
HSPB1	2173.04	1051.29	-1.04734	2.68737e-12
VGLL3	138.944	340.911	1.29424	2.76977e-12
SDHA	4860.33	3074.1	-0.660845	2.78479e-12
CEBPG	2780.59	1721.08	-0.692161	2.80312e-12
TTC37	1572.46	2616.43	0.734335	2.84769e-12
LYRM1	580.084	266.464	-1.12207	2.87986e-12
SLC50A1	1292.8	690.881	-0.903828	2.92413e-12
AGPAT1	1457.76	740.15	-0.97768	2.95476e-12
MT-TR	309.125	44.2428	-2.80474	2.95815e-12
PEPD	1002.07	506.071	-0.98583	2.96686e-12
CENPI	169.076	442.726	1.38858	2.97658e-12
DAP	1603.45	874.984	-0.873499	2.99647e-12
ATP5PB	4534.2	2650.63	-0.774359	3.00891e-12
CBX5	2878.23	4608.06	0.678846	3.17818e-12
C1QL4	477.643	205.786	-1.21438	3.20754e-12
PIAS4	764.741	397.364	-0.944904	3.20876e-12
ZBTB40	592.183	1090.65	0.881014	3.25018e-12
MT-TS2	78.708	0	-8.89328	3.27951e-12
COMP	242.833	62.7041	-1.95414	3.29593e-12
MT-ND2	54592.2	29304.7	-0.897552	3.31131e-12
THBS1	21.6187	124.368	2.52507	3.34565e-12
TBC1D10B	2993.35	1636.93	-0.870692	3.34843e-12
FAM234A	1290.12	609.453	-1.08154	3.35802e-12
ANKRD26	205.204	486.094	1.24306	3.46058e-12
MXI1	1059.17	603.598	-0.811399	3.48905e-12
G2E3	494.945	1004.22	1.02037	3.5347e-12
TMEM131	648.341	1175.82	0.858616	3.55893e-12
INPP4A	625.637	1140.68	0.866517	3.56832e-12
SIRT2	1289.41	630.481	-1.0318	3.60535e-12
SLTM	634.591	1267.93	0.998409	3.60747e-12
MFSD8	285.324	608.915	1.09306	3.61572e-12
SENP7	313.481	639.593	1.02848	3.62839e-12
TNPO1	1887.24	3521.4	0.899744	3.71571e-12
ACACA	1005.79	2006.36	0.996273	3.82053e-12
AC016739.1	549.933	171.175	-1.68349	3.93643e-12
UQCRC2	4117.33	2544.34	-0.694274	3.93734e-12
KIAA1551	148.084	401.796	1.44124	3.96174e-12
AL450405.1	2599	993.308	-1.38745	3.997e-12
MTA2	3322.67	1820.94	-0.867667	4.15219e-12
EP300	825.849	1607.12	0.959898	4.15918e-12
ZNF510	77.7226	275.973	1.82851	4.17421e-12
RPP25	826.458	423.473	-0.964371	4.19578e-12
CLIP1	475.14	935.819	0.977675	4.19917e-12
LARGE2	1439.73	840.864	-0.776041	4.23877e-12
MED18	626.88	289.06	-1.11727	4.24909e-12
MYC	5140.19	2924.05	-0.813786	4.28261e-12
POLL	1205.85	652.067	-0.887018	4.34081e-12
ARHGAP21	504.344	1105.43	1.13148	4.34844e-12
SCARF2	1425.78	792.279	-0.847672	4.38099e-12
RPS21	6325.29	3037.98	-1.05793	4.42042e-12
RNF208	426.188	172.172	-1.30713	4.45023e-12
ANKRD19P	293.877	594.887	1.01734	4.45712e-12
CUEDC1	700.373	327.668	-1.0963	4.50597e-12
RIC1	197.628	488.824	1.30536	4.6756e-12
PATJ	543.027	980.109	0.851761	4.72042e-12
TAB3	278.982	711.95	1.35214	4.86333e-12
ATP11C	851.711	1690.04	0.988598	4.92327e-12
IL17RC	420.427	158.198	-1.40993	5.01699e-12
LIG4	88.3737	277.982	1.65383	5.03263e-12
ADCK2	1374.96	731.729	-0.909808	5.03536e-12
NUP58	865.701	1671.7	0.94938	5.06427e-12
HS1BP3	903.697	452.155	-0.998536	5.11537e-12
GK5	413.529	818.414	0.984015	5.21736e-12
MSH5	132.104	409.245	1.62946	5.27067e-12
PEX1	674.975	1185.45	0.812533	5.39944e-12
RPL21	8230.19	4674.46	-0.816029	5.45731e-12
SMARCAD1	659.857	1279.41	0.955255	5.45767e-12
RARG	588.826	286.947	-1.0366	5.54951e-12
SMURF2	374.94	798.211	1.08937	5.59078e-12
HLA-E	1981.4	1115.3	-0.828988	5.6327e-12
ANKRD50	272.014	603.92	1.15007	5.65973e-12
MAGI3	253.059	722.229	1.51321	5.66781e-12
GNAS	18066	11294.6	-0.677617	5.67015e-12
PHLDB3	406.86	172.389	-1.23919	5.68382e-12
CCP110	582.725	1052.25	0.852304	5.70872e-12
CERS4	507.675	241.874	-1.06924	5.76756e-12
ARHGAP28	50.7474	189.842	1.90208	5.80843e-12
KIAA0100	1376.37	2241.02	0.703156	5.83464e-12
NEK7	530.768	965.927	0.864033	5.93362e-12
FAM169A	98.964	341.066	1.78426	5.98494e-12
MVD	1169.61	585.403	-0.998376	6.10708e-12
PGP	1403.39	798.199	-0.8139	6.11614e-12
LPGAT1	801.992	1852.52	1.20789	6.2007e-12
ITGA2	115.321	297.131	1.36515	6.21157e-12
IGFBP4	177.627	45.8918	-1.95202	6.30767e-12
TTLL12	2528.91	1492.88	-0.760353	6.30788e-12
STAG1	176.195	441.965	1.32562	6.32747e-12
MIR4453HG	61.0307	205.524	1.75082	6.4296e-12
RPL13A	51593.7	23857.5	-1.11274	6.5567e-12
NCAPH2	2263.5	1329.24	-0.768007	6.60396e-12
UFL1	484.153	996.591	1.0407	6.68772e-12
IRF2BP1	1742.91	965.632	-0.851945	6.7295e-12
LRCH3	378.338	713.408	0.915132	6.76966e-12
MYO6	720.823	1257.23	0.802511	6.94255e-12
HMGA1	9565.16	5609.91	-0.769751	7.01351e-12
STUB1	1576.32	774.314	-1.02533	7.0903e-12
UBA52	10099.5	5152.66	-0.970839	7.21615e-12
CFAP69	56.8197	201.082	1.82368	7.23864e-12
ANKRD20A5P	7.23088	83.7516	3.52294	7.52055e-12
HOXA5	1040.75	556.564	-0.902693	7.72374e-12
REEP2	2474.84	1112.33	-1.15361	7.72475e-12
CFD	508.916	224.974	-1.17762	7.73594e-12
EFNB3	523.833	204.965	-1.35415	7.742e-12
GLYR1	856.048	1461.49	0.771467	7.86966e-12
B4GALT2	1957.92	1179.2	-0.731396	7.92928e-12
RAC1	7273.31	3117.55	-1.22222	8.11616e-12
RPL18	22644.8	11440	-0.985071	8.24961e-12
RAB11B	1023.23	506.652	-1.01375	8.25661e-12
ARRDC1	1075.28	585.596	-0.876715	8.47622e-12
ACBD5	177.227	431.023	1.28228	8.515e-12
RTCB	3329.23	1975.74	-0.752747	8.52333e-12
ANO5	363.038	728.327	1.00471	8.59946e-12
SPIRE1	177.987	461.937	1.37479	8.7122e-12
HACE1	512.008	1026.74	1.003	8.84899e-12
LMF2	2429.71	1319.33	-0.88101	8.86662e-12
GARS	7674.07	4549.7	-0.754219	8.9481e-12
RAB11FIP1	216.08	679.36	1.65147	8.97076e-12
KLC1	730.37	1322.39	0.856084	9.05232e-12
ZNF638	1311.81	2282.39	0.798919	9.14852e-12
TNRC6B	624.245	1344.19	1.10597	9.27449e-12
CLCN5	294.652	627.97	1.09222	9.31518e-12
SFPQ	5131.74	7741.15	0.593049	9.31916e-12
AP000648.3	139.724	359.023	1.36005	9.5622e-12
NOA1	1705.55	1025.97	-0.733102	9.60494e-12
KHK	619.707	302.046	-1.03673	9.68908e-12
CCDC136	270.843	556.632	1.03957	9.69052e-12
MAFG-DT	279.874	86.4617	-1.69503	9.82718e-12
SLK	1158.63	1955.22	0.754601	9.87743e-12
BTF3	11321.9	6246.8	-0.857877	9.96702e-12
ARHGAP22	576.394	261.664	-1.14002	9.96904e-12
LMNA	2142.78	1225.76	-0.805744	9.98723e-12
JPT1	2527.72	1374.2	-0.879071	1.00003e-11
PLCXD2	74.1003	255.181	1.7827	1.00112e-11
TET1	386.109	733.779	0.92631	1.00904e-11
CTSD	1449.29	509.293	-1.5087	1.02324e-11
SHC2	589.843	266.114	-1.14804	1.02721e-11
OTUB1	2172.34	1214.33	-0.838881	1.04388e-11
CTDSP1	1415.13	693.23	-1.02936	1.06657e-11
GCC2	533.95	1080.84	1.0166	1.07603e-11
RCOR2	563.238	212.567	-1.40602	1.09484e-11
CSNK1E	6579.46	4251.07	-0.630114	1.10235e-11
TSC22D2	501.152	924.869	0.884146	1.11932e-11
TAGLN2	7961.28	3819.92	-1.05941	1.14252e-11
ROCK2	661.195	1180.61	0.835895	1.15375e-11
PRMT1	4998.23	2910.21	-0.780191	1.16445e-11
MAP3K21	1118.92	1996.16	0.83471	1.16666e-11
GNB1L	826.401	405.91	-1.02545	1.17037e-11
GLMP	826.879	392.15	-1.07608	1.17154e-11
RNF5	1480.32	793.649	-0.899224	1.20401e-11
CRIP2	330.318	102.629	-1.68681	1.21956e-11
TBC1D5	322.29	752.267	1.22274	1.22072e-11
TFEB	329.219	133.333	-1.30459	1.24049e-11
GRK2	2477.77	1399.16	-0.824608	1.24135e-11
DAG1	1340.77	2576.03	0.942032	1.24997e-11
EGFR	288.909	577.207	0.998856	1.25014e-11
UQCRFS1	1701.72	995.072	-0.773905	1.26149e-11
FBXW7	309.131	693.102	1.16411	1.2706e-11
CAPZB	2575.91	1562.13	-0.721503	1.28992e-11
CD109	78.6524	289.875	1.88174	1.29398e-11
MTATP6P1	6607.26	3210.84	-1.04099	1.31464e-11
SLC26A2	478.162	1055.31	1.14172	1.31722e-11
ACP1	3896.05	2170.65	-0.843743	1.34055e-11
RABGAP1	567.413	1093.08	0.945948	1.34375e-11
KDELC2	705.576	1230.49	0.802751	1.3506e-11
ZNF460	26.304	142.054	2.43208	1.37081e-11
CDK2AP2	784.406	370.934	-1.0799	1.40875e-11
TPP2	589.828	1079.91	0.87199	1.45435e-11
CDK9	1236.81	653.034	-0.92153	1.45528e-11
POGZ	1280.81	2221.55	0.794224	1.45672e-11
KANTR	286.99	599.287	1.0631	1.46386e-11
HRK	462.062	219.799	-1.07216	1.49625e-11
CORO7	369.532	146.187	-1.33825	1.51761e-11
ICE1	653.228	1188.01	0.862862	1.51846e-11
DDIT3	367.505	155.357	-1.242	1.523e-11
SLC1A5	7561.59	4374.62	-0.789477	1.52874e-11
C9orf16	984.242	377.149	-1.38353	1.53423e-11
ARID1B	649.888	1193.47	0.876369	1.5352e-11
BAG6	5900.94	3795.83	-0.636474	1.53651e-11
ELOB	2514.97	1071.35	-1.23095	1.60868e-11
ZFYVE26	257.723	571.793	1.14943	1.60955e-11
LMTK3	298.999	106.948	-1.4835	1.63645e-11
CHTF8	1597.07	856.259	-0.899184	1.64204e-11
WBP2	2475.83	1430.39	-0.791302	1.64583e-11
PRDM2	349.97	697.109	0.993529	1.64702e-11
IDH3G	1625.4	898.819	-0.854326	1.65951e-11
AAAS	1564.66	877.478	-0.834306	1.66202e-11
AP1S2	1199.94	674.663	-0.830565	1.67624e-11
PFN1P2	10.1705	90.2305	3.14307	1.6993e-11
PSMB2	2821.74	1766.44	-0.675597	1.69985e-11
FTSJ1	1272.51	703.334	-0.855075	1.71147e-11
WDR13	1468	813.301	-0.851973	1.71493e-11
UBE2R2	2040.21	1192.29	-0.775076	1.72451e-11
AL139095.2	275.147	84.2113	-1.70645	1.74471e-11
SMG1P3	23.0507	132.31	2.5202	1.76404e-11
RUSC1	1696.43	993.132	-0.77228	1.77119e-11
SELENOI	862.31	1810.34	1.06979	1.77685e-11
STX5	1073.12	581.057	-0.884798	1.7818e-11
SGO2	364.426	722.446	0.986783	1.80531e-11
TMEM109	2276.36	1373.74	-0.728571	1.83722e-11
ARHGEF12	1434.66	2501.25	0.801593	1.839e-11
ASNS	267.748	630.969	1.23572	1.85064e-11
BABAM2	877.713	430.966	-1.0257	1.8845e-11
ENHO	308.797	84.0296	-1.8771	1.92213e-11
PPM1J	294.686	102.144	-1.52949	1.92737e-11
ADAM22	249.523	615.655	1.30152	1.93082e-11
KIAA1586	152.93	366.028	1.25784	1.93124e-11
PABPC1	28610.6	18480	-0.630576	1.93646e-11
TEX19	90.0471	13.8169	-2.70477	1.97671e-11
SLC1A3	282.178	570.64	1.01668	1.98251e-11
MTHFD1L	2543.05	1615.46	-0.654568	2.00538e-11
HERC1	522.302	1111.45	1.08884	2.01384e-11
MRM3	628.613	305.131	-1.04246	2.02301e-11
STYXL1	688.433	303.68	-1.18041	2.03169e-11
PSMA5	2476.73	1484.66	-0.738297	2.04352e-11
TMEM219	1259.44	560	-1.16885	2.04514e-11
ANKRD40	603.386	1079.46	0.83894	2.06308e-11
FNIP2	199.643	432.758	1.11633	2.1004e-11
STRIP1	513.104	954.35	0.895392	2.10661e-11
CAMK1	394.86	161.082	-1.29382	2.17681e-11
PINX1	310.466	100.685	-1.62473	2.19372e-11
NGEF	920.605	431.743	-1.09237	2.23904e-11
HLA-DQB1	557.018	278.626	-0.999071	2.24567e-11
STIL	571.451	1058.86	0.890058	2.26317e-11
ATXN10	2646.03	1646.9	-0.683916	2.28822e-11
SLC25A38	1244.65	727.712	-0.774248	2.32785e-11
PSMD8	3118.54	1623.61	-0.94146	2.33064e-11
CAPN7	553.184	1027.51	0.892866	2.35517e-11
DMAC2	898.442	481.836	-0.898534	2.36618e-11
ARPC3	2329.33	1264.52	-0.880997	2.36627e-11
MRPL17	1044.47	551.858	-0.920001	2.43729e-11
GYG1	1077.84	552.28	-0.964472	2.43968e-11
BARX1	319.875	121.152	-1.40128	2.4861e-11
SEC31B	312.013	787.13	1.33413	2.50964e-11
PTPRK	395.635	844.77	1.09394	2.55138e-11
PTMS	3102.32	1332.56	-1.21905	2.66872e-11
NID2	270.763	586.867	1.11544	2.6868e-11
C20orf27	2515.79	1081.29	-1.21811	2.72393e-11
PRKDC	9354.03	15385.6	0.717883	2.78586e-11
WRAP53	1064.31	543.457	-0.969267	2.79407e-11
ZNF333	117.466	304.717	1.37378	2.7957e-11
RPL34P18	81.296	11.0975	-2.87328	2.84779e-11
HIVEP1	134.592	383.44	1.51087	2.85477e-11
SH3GLB2	2940.43	1814.07	-0.696811	2.89118e-11
DACT3	315.334	131.538	-1.26092	2.96764e-11
EIF4A1	69.2769	217.105	1.64591	3.00191e-11
PPA1	5270.59	3276.03	-0.685901	3.09597e-11
BPNT1	1774.12	1004.88	-0.819989	3.12556e-11
PIGU	814.036	380.349	-1.09805	3.12815e-11
LRRC42	805.35	413.622	-0.961281	3.24781e-11
HAUS6	1939.97	3081.27	0.667464	3.2742e-11
TBC1D2B	704.192	1242.28	0.818389	3.28123e-11
PSPH	1277.61	701.571	-0.864492	3.35496e-11
ACOT7	2134.63	1096.41	-0.960952	3.41626e-11
TUBB4B	6979.97	4241.74	-0.718486	3.43693e-11
2023-03-02	411.708	169.516	-1.27948	3.47509e-11
PLEKHA8	497.472	982.329	0.981417	3.49257e-11
CCDC86	1212	641.709	-0.917263	3.52104e-11
DMD	190.771	457.558	1.26208	3.58188e-11
NPAT	352.063	762.88	1.11487	3.5936e-11
CEP192	282.96	672.362	1.24865	3.62564e-11
AC245060.2	10.5383	90.2205	3.09169	3.62911e-11
SDF4	2441.65	1399.05	-0.803308	3.63359e-11
HNRNPA1P48	610.666	294.002	-1.05382	3.64816e-11
CAMLG	2117.2	1289.83	-0.71483	3.68635e-11
PRX	257.411	86.1584	-1.57997	3.7386e-11
TRAF6	111.502	299.336	1.42542	3.76214e-11
SNX17	2155.28	1351.08	-0.67377	3.78347e-11
CIZ1	3153.91	1861.99	-0.760232	3.82786e-11
FYN	1931.51	1155.14	-0.74148	3.9131e-11
ZNF117	60.8701	202.522	1.7322	3.98533e-11
CLUHP3	172.739	408.503	1.24067	4.01057e-11
MOSPD2	351.093	688.356	0.970766	4.01233e-11
SDHAF3	772.701	398.627	-0.954513	4.0243e-11
TUT7	199.485	530.871	1.41285	4.03831e-11
DNAJC7	2639.64	1439.52	-0.874798	4.11827e-11
COMT	2360.73	1380.8	-0.773518	4.14268e-11
PUM2	1105.17	1848.39	0.741677	4.1504e-11
SLC22A18	238.129	80.8978	-1.55837	4.1626e-11
SLC43A1	1291.11	720.385	-0.841833	4.36569e-11
ZDHHC12	754.161	341.646	-1.14234	4.39005e-11
KMT5C	1257.75	698.74	-0.847785	4.41882e-11
RPS27A	14917	7132.72	-1.0644	4.73102e-11
MDH2	8928.44	4423.66	-1.01311	4.78185e-11
TMEM129	1586.78	959.923	-0.724986	4.81053e-11
LINC00641	143.706	434.06	1.59252	4.84251e-11
C6orf106	1893.73	1136.29	-0.736882	4.84467e-11
TFAP4	1013.7	512.616	-0.983686	4.88301e-11
CNOT6	861.766	1934.72	1.16687	5.02582e-11
STRAP	4595.23	2888.14	-0.669958	5.04428e-11
FIBP	1199.38	642.229	-0.900726	5.09914e-11
MMP15	971.996	469.526	-1.05008	5.12897e-11
HIST3H2A	541.829	243.219	-1.15542	5.29286e-11
ARPC4	462.874	202.802	-1.19023	5.2931e-11
FAM120B	506.375	905.264	0.838392	5.33706e-11
SLC35D1	248.941	614.759	1.30454	5.35403e-11
PGD	3552	2133.4	-0.735361	5.40835e-11
SVIL	127.62	328.33	1.36194	5.40991e-11
RMI2	1099.56	611.71	-0.845672	5.4455e-11
BAZ1B	2067.69	3204.14	0.631851	5.47907e-11
SCAND1	872.442	390.882	-1.15816	5.60623e-11
SYMPK	3658.06	2309.4	-0.663489	5.60748e-11
NXF1	610.04	1057.36	0.793192	5.66805e-11
PSMB6	1655.03	911.967	-0.859582	5.69462e-11
NUB1	2219.62	1399.63	-0.665188	5.76849e-11
ADRM1	1441.78	739.549	-0.962919	5.80997e-11
PRTG	172.416	411.284	1.25345	5.81277e-11
HSPA4L	1053.72	1966.76	0.900142	5.92581e-11
RBAK	336.11	671.78	0.998733	5.9434e-11
TMED8	968.358	1645.64	0.764675	6.05564e-11
NRM	744.652	360.815	-1.0451	6.08949e-11
ZNF192P1	28.9283	126.509	2.12869	6.10218e-11
ANKRD28	693.21	1281.32	0.885827	6.1051e-11
RWDD1	1790.31	854.73	-1.06667	6.13416e-11
HIGD2A	1116.41	522.708	-1.09431	6.13629e-11
HOXB2	286.876	109.158	-1.39308	6.20437e-11
CEP95	808.007	1408.78	0.801948	6.25547e-11
DPP8	328.2	874.934	1.41484	6.2852e-11
ARL17A	87.8017	258.824	1.55937	6.28659e-11
ALYREF	3522.61	1672.34	-1.07479	6.47559e-11
LZTS3	844.662	461.169	-0.873213	6.55744e-11
RABL6	5555.28	3202.22	-0.794733	6.56972e-11
SFXN4	977.084	464.284	-1.07317	6.67267e-11
EPG5	218.327	538.385	1.30097	6.87917e-11
MT-CO3	126777	64176.5	-0.982178	6.92781e-11
GAN	438.91	876.557	0.997123	6.93195e-11
BAK1	890.873	452.988	-0.975607	7.01643e-11
EGR1	372.157	105.118	-1.82423	7.08843e-11
MIR222HG	231.028	534.95	1.21013	7.09546e-11
ERI3	1711.76	973.636	-0.813855	7.12256e-11
LAMC3	621.907	329.415	-0.916949	7.14062e-11
RNASEH2B	1000.34	576.921	-0.79427	7.17218e-11
BUB1B	583.536	1176.09	1.01101	7.22484e-11
ATP2B4	765.277	1425.57	0.89732	7.28267e-11
RFNG	1658.63	816.876	-1.0216	7.28365e-11
BUD31	716.633	352.363	-1.02352	7.37339e-11
HSPA12A	382.288	787.165	1.04092	7.40932e-11
PLCXD1	2952.54	1914.93	-0.624749	7.44658e-11
LRFN1	786.854	402.824	-0.965874	7.46769e-11
DDB2	1287.86	672.185	-0.938324	7.49938e-11
EMID1	418.858	153.449	-1.4485	7.55219e-11
NRGN	1072.79	478.197	-1.16551	7.62246e-11
CHCHD2	6842.69	3663.8	-0.901148	7.80999e-11
ONECUT3	62.6269	4.49004	-3.80165	7.83813e-11
DEPDC1	1341.72	2164.31	0.689679	7.95332e-11
SSH2	211.618	477.101	1.17291	8.07808e-11
CASD1	95.3559	274.748	1.52592	8.09859e-11
KXD1	1921.52	1092.06	-0.815038	8.17447e-11
ZNF594	115.29	305.474	1.40693	8.19818e-11
PHF20L1	428.799	783.228	0.868967	8.24585e-11
SETD4	280.05	578.511	1.04698	8.26739e-11
SPIN3	168.819	376.985	1.15925	8.41972e-11
TENM3	235.382	493.026	1.06618	8.53706e-11
AMER1	144.388	453.994	1.6535	8.75423e-11
BOD1L1	719.948	1694.79	1.23464	8.87588e-11
C1QL1	726.428	296.731	-1.29142	8.90252e-11
ZNF573	11.2798	85.0196	2.90948	9.14066e-11
ARMC5	345.641	124.675	-1.47168	9.20145e-11
CBX4	1438.16	856.694	-0.74736	9.46358e-11
EDEM1	905.803	1584.33	0.806193	9.57137e-11
ZNF326	770.537	1416.73	0.87842	9.65088e-11
PSMG1	1783.44	907.509	-0.974588	9.71535e-11
ZNF519	135.14	323.17	1.25774	9.73399e-11
PAF1	1426.71	803.453	-0.828072	9.76087e-11
CCDC144CP	3.68261	62.5493	4.09216	9.88808e-11
CAPNS1	3636.5	1878.07	-0.95318	9.90653e-11
RPL7AP6	684.705	244.788	-1.48322	1.00169e-10
HEATR5B	563.559	1078.76	0.936184	1.00451e-10
ERBIN	678.339	1285.72	0.922309	1.02544e-10
CENPJ	402.749	744.127	0.885316	1.06742e-10
CRTAC1	126.924	23.9396	-2.40533	1.06909e-10
EBF4	1002.67	536.857	-0.901141	1.07384e-10
ZNF217	308.458	622.063	1.01217	1.07567e-10
ZNF618	311.019	604.845	0.95893	1.08128e-10
TSR3	1095.41	461.597	-1.24647	1.08145e-10
IMMT	3304.76	2095.16	-0.657408	1.08292e-10
PREB	2201.2	1324.02	-0.733159	1.09561e-10
NHLRC3	243.302	596.298	1.29219	1.12259e-10
PTPRJ	211.911	457.83	1.11241	1.13604e-10
CUTC	649.961	344.358	-0.916269	1.14122e-10
SLC41A1	722.1	1263.21	0.806933	1.14126e-10
SDHAP1	103.72	265.251	1.35354	1.15597e-10
MDM1	175.694	408.596	1.21876	1.19762e-10
SRPRB	1346.35	766.987	-0.811551	1.22049e-10
RPS12	13005.3	6414.86	-1.01956	1.2247e-10
ZNF550	77.36	228.879	1.56351	1.23523e-10
GTF2F2	877.974	466.376	-0.912472	1.23911e-10
UBQLN4	2435.94	1508.11	-0.691618	1.23944e-10
CHM	266.614	560.049	1.07057	1.256e-10
TICRR	955.002	1602.51	0.746395	1.27267e-10
RPL6	29331.9	17007	-0.786324	1.28425e-10
PER1	1383.67	808.269	-0.775701	1.30048e-10
MIER2	570.8	291.002	-0.972281	1.30728e-10
HAGHL	764.784	379.684	-1.01012	1.31659e-10
RPGRIP1L	212.634	444.848	1.06537	1.32203e-10
NSMCE1	1043.62	493.235	-1.08081	1.32291e-10
DZIP1	1118.04	1889.86	0.757	1.3269e-10
KARS	3717.48	2291.72	-0.697776	1.33622e-10
DCBLD2	521.023	907.943	0.801249	1.3488e-10
TARDBP	1526.11	2354.3	0.625395	1.37034e-10
ZNF852	27.8484	133.633	2.26275	1.37077e-10
TSSC4	620.44	313.191	-0.98609	1.38065e-10
CA11	422.357	174.573	-1.27435	1.38141e-10
JMJD4	401.258	182.421	-1.13737	1.38491e-10
LENG9	199.418	68.5716	-1.53938	1.38771e-10
EIF1	12931.9	7308.11	-0.823323	1.39096e-10
RABEP2	376.721	163.144	-1.20822	1.39376e-10
POLD1	4404.29	2513.61	-0.809215	1.4014e-10
MRPL21	1222.95	711.187	-0.78172	1.40174e-10
FAM129B	1755.2	1005.94	-0.803043	1.44655e-10
MAST1	1109.03	549.159	-1.01437	1.44667e-10
AP2A2	2758.95	1734.15	-0.669944	1.45481e-10
TEDC1	757.637	399.178	-0.924433	1.45591e-10
COMMD9	546.305	267.052	-1.03209	1.47237e-10
HGH1	975.08	502.853	-0.955214	1.47299e-10
MIER3	278.469	645.691	1.21319	1.47386e-10
FBXO2	234.404	69.4065	-1.75612	1.50845e-10
ALS2	444.553	874.015	0.975188	1.55268e-10
COA6	683.861	366.456	-0.90019	1.55448e-10
PDPR	600.615	1109.96	0.885346	1.58488e-10
MRPS18B	1872.02	892.971	-1.06766	1.58965e-10
ATP8B2	1327.83	2225.69	0.745011	1.5911e-10
MBTD1	423.111	797.371	0.913901	1.59313e-10
MGAT1	2101.84	1254.38	-0.744841	1.59837e-10
ZNF721	256.006	561.095	1.13307	1.61076e-10
PUSL1	1132.59	572.755	-0.983177	1.64407e-10
TBC1D17	706.523	316.178	-1.15997	1.65795e-10
SMARCB1	3180.74	1950.57	-0.705339	1.66901e-10
MED27	697.78	307.087	-1.18376	1.67093e-10
PSMA3-AS1	333.721	620.666	0.894999	1.6847e-10
SMIM20	390.38	176.893	-1.14166	1.68945e-10
MT-TL1	426.693	201.155	-1.08467	1.6898e-10
AL157392.3	107.029	305.557	1.51139	1.71373e-10
SF3A3	3021.02	1740.43	-0.795545	1.71723e-10
RC3H1	329.258	669.561	1.02337	1.7257e-10
RPL10A	16745.6	9757.62	-0.779141	1.73786e-10
PRKD3	910.063	1522.09	0.741784	1.75184e-10
DCTN2	3408.13	1675.26	-1.02444	1.77368e-10
NUP205	3927.52	5912.22	0.590007	1.78465e-10
ZMAT5	345.844	151.114	-1.19401	1.80156e-10
CCDC71	716.441	357.572	-1.00287	1.80448e-10
CEP78	1103.9	1768.41	0.680054	1.8086e-10
BORA	213.25	484.869	1.18619	1.83269e-10
IMPDH1	2039.56	1104.82	-0.884302	1.8386e-10
BSPRY	281.64	104.711	-1.42699	1.84296e-10
FAHD1	571.163	272.77	-1.06636	1.84942e-10
MAS1	0	58.2859	8.17106	1.88941e-10
ATP7A	184.919	449.128	1.28071	1.9351e-10
B3GALNT2	214.122	518.001	1.27357	1.93675e-10
CCDC106	701.67	340.117	-1.04446	1.96599e-10
ZBTB41	292.409	598.103	1.03168	1.97722e-10
MRPS25	1215.04	2031.56	0.741818	1.98798e-10
DCAF16	1320.03	2237.17	0.760982	1.9898e-10
TSSK6	197.533	37.683	-2.38962	1.99407e-10
BCKDK	1781.07	1040.41	-0.775328	2.00758e-10
GOSR2	304.625	608.42	0.997479	2.04234e-10
SLC19A2	410.062	753.514	0.877348	2.0442e-10
ZNF121	1116.66	2037.31	0.867103	2.06999e-10
ATP1B2	537.833	253.299	-1.08697	2.09025e-10
KIAA0930	1891.5	1033.75	-0.871712	2.11586e-10
SMAD5	1394.57	2432.56	0.802299	2.12799e-10
SNAPC2	501.051	197.166	-1.34467	2.16534e-10
NIFK	998.058	566.438	-0.81707	2.17256e-10
GTF2IRD1	1000.39	577.017	-0.793851	2.20463e-10
LGR4	355.134	800.903	1.17288	2.21604e-10
SLIT2	2444.72	3794.49	0.634125	2.2237e-10
RND2	710.607	359.651	-0.982417	2.2467e-10
LAPTM4B	6296.45	4092.77	-0.621366	2.29078e-10
TGFB1I1	182.047	58.8914	-1.62866	2.30967e-10
DYNC1LI1	1887.29	991.111	-0.92934	2.32892e-10
DOCK7	964.127	1842.77	0.934662	2.3299e-10
FTX	140.251	390.086	1.47505	2.33061e-10
GPR137	823.205	389.059	-1.08113	2.34048e-10
COPE	1911.08	1008.71	-0.921677	2.38396e-10
PRSS16	339.331	152.382	-1.15504	2.41027e-10
PCK2	3973.3	2345.93	-0.760054	2.46661e-10
ALG10	72.1194	226.489	1.64906	2.46707e-10
SKIL	267.775	517.805	0.951017	2.46766e-10
TET3	308.94	620.13	1.00458	2.48429e-10
ALKBH7	706.693	291.558	-1.27677	2.49026e-10
BASP1	1105.09	474.489	-1.21991	2.50588e-10
PELP1	3331.35	2131.78	-0.643977	2.5093e-10
TRABD	2840.11	1752.51	-0.696468	2.53406e-10
BCR	2629.71	1661.78	-0.66218	2.5649e-10
ASMTL	1372.1	748.519	-0.874151	2.57253e-10
CCDC162P	113.967	324.536	1.508	2.62107e-10
JAGN1	1321.85	728.103	-0.86008	2.62129e-10
IGF2BP3	306.63	804.651	1.39139	2.62586e-10
SYNJ2BP	490.246	903.074	0.881607	2.64187e-10
C5orf63	97.0581	289.921	1.57751	2.6465e-10
FAM126B	270.839	569.257	1.07048	2.66665e-10
PPARGC1B	224.676	495.572	1.1409	2.67748e-10
CCDC9	560.9	250.455	-1.16324	2.70945e-10
PTCD2	367.145	799.663	1.12358	2.77232e-10
OSTF1	549.576	271.824	-1.01614	2.80136e-10
TMX3	451.64	881.241	0.964206	2.81843e-10
SHD	137.627	33.8931	-2.02199	2.83419e-10
TOM1	1055.43	525.846	-1.00488	2.87591e-10
ZBTB39	316.676	669.367	1.07926	2.88196e-10
NDUFS3	1346.06	706.401	-0.930004	2.8926e-10
MYLK3	4.42092	68.4024	3.95704	2.89533e-10
DSP	1798.73	2875.88	0.676887	2.90112e-10
HMGB1P6	909.388	461.492	-0.979032	2.90172e-10
PLIN2	666.477	328.457	-1.02107	2.95916e-10
[truncated: 8,293 more rows]
