# Supplementary material for: VGLL2 and TEAD1 fusion proteins drive YAP/TAZ-independent tumorigenesis by engaging p300
Source: bioRxiv. 2025 Feb 18:2024.05.01.592016. Originally published 2024 May 3. Preprint. [Version 2] doi: 10.1101/2024.05.01.592016 (PMC11092657; doi:10.1101/2024.05.01.592016)
Supplement: Supplement 6 — Supplementary File 3. RNA-seq analysis showing the genes whose expression was significantly changed in HEK293T cells expressing YAP5SA, p-value < 0.05, Log2 Fold Change > 1 or Log2 Fold Change < −1. [file media-6.xlsx]

## Sheet: Sheet1
Supplementary File 3. RNA-seq analysis showing the genes whose expression was signicicangly changed in HEK293T cells expressing YAP5SA , p-value < 0.05, Log2 Fold Change > 1 or Log2 Fold Change < -1.
Gene name	Control	YAP5SA	Fold Change (Log2)	pValue
YAP1	478.417	408884	9.73926	3.63965e-186
FBXL16	1100.76	29.2208	-5.23265	2.02407e-89
DDR2	76.0948	4240.5	5.79962	3.76939e-86
CHAC1	1360.64	45.4243	-4.8983	8.56215e-86
CA2	6033.63	237.32	-4.66977	1.84349e-83
COL3A1	36.4197	1175.93	5.01125	9.61218e-83
ZCCHC12	1926.29	123.517	-3.96111	2.19007e-80
COL2A1	1141.26	74.9836	-3.9262	2.46713e-68
NEFL	2769.71	96.0504	-4.85436	1.06693e-66
SPARC	76.0009	1213.86	3.99789	8.92551e-63
CRLF1	684.647	32.9574	-4.37625	2.94766e-61
UNCX	978.114	53.2652	-4.20136	8.09876e-60
G0S2	829.279	3.07089	-8.0962	2.25481e-56
CTSF	471.293	10.3633	-5.51376	4.22125e-51
RUNX3	566.328	6.53844	-6.42002	3.67396e-49
RND2	702.136	50.6721	-3.79634	4.88692e-48
ID3	1619.88	186.989	-3.11393	4.49038e-44
SPINT2	1001.51	49.5563	-4.34454	3.38352e-43
TMEM59L	1003.13	125.793	-2.99719	5.05315e-42
SLC7A3	368.458	4.05622	-6.45666	2.06664e-40
NEFM	5893.03	353.303	-4.06117	2.68808e-40
TRIB3	1872.31	320.153	-2.5481	2.77156e-40
CHRM3	4.06991	464.601	6.86345	4.00354e-40
CYBA	1952.6	94.6121	-4.3685	7.87773e-40
NEB	16.347	645.431	5.30708	1.47935e-39
CTGF	57.5151	719.273	3.6454	2.71426e-39
HIVEP2	156.134	1254.81	3.00668	8.14209e-39
TAOK1	576.511	3525.21	2.61205	1.21534e-38
PPP2R2C	386.752	28.5313	-3.75634	1.33409e-38
NFAT5	234.523	2176.18	3.21324	3.25432e-38
UHMK1	583.277	3268	2.48596	3.43548e-38
MT-TN	3752.69	379.371	-3.30617	8.66405e-38
NBPF11	166.174	1195.61	2.84714	9.20853e-38
PSAT1	8711.71	1730.06	-2.33216	2.3199e-37
NBPF12	200.206	1873.32	3.22597	5.83408e-37
PHC3	232.161	1376.5	2.56704	1.14583e-35
DANCR	1624.6	230.722	-2.81511	3.25744e-35
BASP1	1088.04	90.2397	-3.59517	4.05697e-35
AC108010.1	13.6656	277.045	4.33699	6.19898e-34
RPP25	816.383	128.736	-2.66379	6.73406e-34
AMH	663.479	3330.55	2.32773	8.77014e-34
SHPRH	127.068	944.276	2.8927	1.15914e-33
KCND1	37.9115	415.581	3.45428	1.17443e-33
ZNF331	21.3992	327.182	3.93683	2.49096e-33
ASH1L	463.045	3268.53	2.81917	4.17274e-33
NBEAL1	32.8581	469.359	3.83661	9.25848e-33
PCLO	128.099	820.009	2.67971	9.31472e-33
MACF1	1103.06	4815.21	2.12585	3.66591e-32
ATAD3A	3314.51	742.26	-2.15892	1.12636e-31
CHST8	385.867	33.9979	-3.51064	1.12858e-31
SYNGR3	571.758	66.3722	-3.11028	1.35412e-31
CALCB	681.202	52.4625	-3.70274	1.37599e-31
REL	28.9833	425.146	3.8694	1.84845e-31
ZFX	397.662	1834.8	2.20608	4.45379e-31
EEF1A2	12634	2110.6	-2.58173	1.87171e-30
PTPRD	10.3743	337.444	5.04312	2.04963e-30
NOTCH2	994.869	4538.91	2.18946	3.28824e-30
MAFA	500.79	69.9371	-2.84033	3.47556e-30
OXCT1	221.904	3.94685	-5.81733	3.7468e-30
AKR7A2	1891.66	303.064	-2.64301	7.09796e-30
RGS16	862.218	107.754	-3.00305	8.1734e-30
NXPH4	673.094	89.6464	-2.91046	8.25726e-30
NBPF19	222.995	1409.49	2.66062	1.37162e-29
ZNF91	21.5126	284.199	3.71813	2.62571e-29
ZNF292	290.14	1522.39	2.39069	5.89683e-29
MFAP2	352.148	1.49924	-7.86407	7.5838e-29
COL5A2	74.0697	739.244	3.31636	1.23432e-28
AGO2	1096.44	4045.58	1.88352	1.45038e-28
APEH	4418.94	925.262	-2.25613	2.64792e-28
HERC2	869.492	3710.79	2.09349	3.06965e-28
AL359878.2	10.8135	228.077	4.39688	3.45613e-28
SAPCD2	1493.65	278.537	-2.42422	4.42366e-28
CTNNBIP1	783.972	152.194	-2.3664	5.28675e-28
AL645608.7	136.096	976.958	2.84554	1.20227e-27
NRGN	1061.11	168.033	-2.65808	2.83853e-27
CPLANE1	250.364	1101.59	2.13703	3.4778e-27
HERC2P2	574.62	2596.56	2.17581	5.01981e-27
ARHGAP5	183.11	982.317	2.42207	5.2387e-27
TFRC	564.331	2915.9	2.36943	6.02454e-27
ASNSP1	428.014	64.5872	-2.72566	6.20798e-27
HID1	917.642	202.944	-2.17674	7.38556e-27
PLA2G16	425.863	1.23716	-8.45586	7.67057e-27
SYDE2	87.0127	537.325	2.62455	8.99389e-27
YARS	13887.1	3486.31	-1.9939	1.0547e-26
KRTAP19-1	360.022	27.0077	-3.72771	1.22882e-26
PINK1	685.558	141.356	-2.27763	1.24949e-26
KCNH2	555.734	87.497	-2.66716	1.26223e-26
PPCDC	731.527	141.427	-2.37204	1.49074e-26
TXNIP	5634.13	1021	-2.46467	1.94742e-26
MPDZ	241.559	1203.8	2.31716	2.08669e-26
LAMA3	283.613	1889.08	2.73481	6.43985e-26
STARD9	176.87	1005.56	2.50684	6.63028e-26
TEAD1	472.557	2007.59	2.08676	7.762e-26
SNHG3	2653.35	588.05	-2.17419	1.05546e-25
RSL24D1	3742.79	1079.54	-1.79368	1.1255e-25
POMK	17.5456	279.281	3.98669	1.99371e-25
PCK2	3926.71	533.277	-2.88113	2.86465e-25
FAT1	429.568	2040.43	2.24776	4.39314e-25
SMG1	1171.89	5624.07	2.26285	4.63806e-25
NUFIP2	1167.58	4966.38	2.08861	4.77758e-25
ATM	563.275	2397.01	2.08895	5.05726e-25
MYOM2	491.295	46.1368	-3.42002	6.22606e-25
NF1	623.389	3016.3	2.27426	6.43697e-25
ENTPD2	212.641	1.76133	-6.87807	8.28e-25
ARRDC4	3100.99	414.648	-2.90378	9.60678e-25
CCDC162P	112.475	705.304	2.64727	1.16061e-24
USP34	350.884	2347.45	2.74216	1.49895e-24
RAB26	253.5	19.4068	-3.71728	1.70326e-24
MED13L	486.773	3121.16	2.68073	1.75604e-24
GCAT	797.145	154.713	-2.3636	1.88324e-24
XBP1	5461.28	1651.34	-1.72556	2.41164e-24
CRABP2	2226.82	437.908	-2.34708	2.76836e-24
MSL1	831.058	3044.83	1.8733	3.21657e-24
FAM160B1	155.218	786.949	2.34198	3.24125e-24
NBPF14	108.433	686.349	2.66168	3.35496e-24
DST	807.896	3747.38	2.21346	3.48231e-24
STMN1	5362.24	1440.2	-1.89659	4.2668e-24
SPINK5	5.01237	200.691	5.31434	4.58344e-24
ZDBF2	329.138	1660.6	2.33455	4.61668e-24
PAPLN	3.18903	276.72	6.41733	4.82245e-24
OTUD7B	744.525	3712.97	2.31821	5.74732e-24
ARHGAP32	196.149	938.063	2.25784	5.82814e-24
SUSD4	539.449	79.3946	-2.76688	6.72281e-24
AR	9.48808	188.169	4.31775	7.7926e-24
NKTR	940.957	4242.28	2.17242	9.45522e-24
KLHL11	37.5323	596.809	3.98432	1.10198e-23
DUSP1	1142.18	309.033	-1.8861	1.36774e-23
HADHA	6199.06	1831.52	-1.75912	1.52071e-23
ABCG1	282.782	32.2161	-3.13183	1.82802e-23
COL7A1	150.608	896.239	2.57238	1.84172e-23
VPS13A	565.355	2528.62	2.16088	1.97016e-23
EIF5A	12958	3425.83	-1.91928	2.02588e-23
SACS	530.916	2323.91	2.12987	2.13112e-23
PGD	3508.88	844.379	-2.05541	2.13962e-23
LRRC61	631.002	136.793	-2.20448	2.4623e-23
PITPNM1	1523.84	401.294	-1.92562	2.92918e-23
TENM1	30.5887	2808.87	6.52015	2.98147e-23
ZDHHC11	46.222	339.986	2.87798	3.61422e-23
MRTFB	232.177	1091.96	2.233	4.97316e-23
DMXL2	319.327	1474.28	2.20678	5.36351e-23
DLG5	301.881	1492.88	2.30589	6.23107e-23
NOTUM	426.346	37.7952	-3.50353	6.38103e-23
FTL	9337	1590.68	-2.55355	6.38997e-23
CRYBG3	112.756	681.55	2.59424	6.57149e-23
NBPF9	353.918	1460.41	2.04416	7.14345e-23
ZKSCAN8	652.664	2439.12	1.90183	7.63125e-23
FAM84B	1647.84	379.797	-2.11813	9.93009e-23
MKLN1	356.262	1624.86	2.18868	1.01377e-22
SVIL	125.895	623.65	2.30688	1.06193e-22
INHBE	310.041	21.0099	-3.89265	1.06271e-22
HAND1	972.282	103.847	-3.23019	1.10512e-22
SRP9	8692.58	2678.29	-1.69846	1.21394e-22
ZNF621	611.447	2272.97	1.8942	1.43032e-22
TWF2	1222.72	287.897	-2.08634	1.46611e-22
HSBP1L1	221.129	19.8577	-3.47446	1.48659e-22
MLLT6	851.459	3404.42	1.99914	1.5994e-22
ASPM	813.866	3338.39	2.03611	2.04805e-22
RAPGEFL1	87.7887	492.659	2.48732	2.97905e-22
AFF4	720.771	4022.7	2.48065	3.01573e-22
FAM221A	149.102	6.52584	-4.49667	3.05307e-22
MED12L	60.259	394.572	2.71108	4.55999e-22
BIRC6	587.751	2886.03	2.29593	4.57256e-22
KMT2C	608.156	3392.4	2.47952	5.16534e-22
EHBP1L1	708.535	167.795	-2.07716	5.5671e-22
UQCRC1	8580.99	2329.53	-1.8812	5.58506e-22
CTH	1533.36	402.447	-1.93022	5.62067e-22
AL139246.5	308.204	23.6102	-3.71794	5.8282e-22
DICER1	665.117	2434.73	1.87165	6.0565e-22
SH2D3C	207.841	18.3128	-3.50051	6.05799e-22
ATP2B4	756.065	2987.21	1.9821	6.76184e-22
GPS1	5361.37	1621.33	-1.72539	7.89913e-22
UBE4A	251.342	1217.96	2.27566	8.92217e-22
ZNF581	2124.17	433.966	-2.29181	9.86298e-22
RICTOR	234.216	1277.33	2.44769	9.90212e-22
DGKH	229.317	1151.43	2.32742	1.00276e-21
NBPF20	168.899	892.204	2.4014	1.07873e-21
IFI6	331.874	41.2941	-3.00737	1.25137e-21
TCF24	183.431	16.3178	-3.49027	1.25594e-21
DNHD1	284.152	1482.53	2.38267	1.76842e-21
ANKRD36	101.742	535.989	2.39662	1.98251e-21
ATP11A	380.342	1531.64	2.00945	1.98729e-21
ANKRD36C	67.6494	411.233	2.60391	2.2312e-21
MT-ND6	58405.9	9270.64	-2.65541	2.32106e-21
EP400	1153.37	3601.84	1.64275	2.56792e-21
ZNF605	99.7533	538.166	2.43093	2.66992e-21
METRN	1502.6	191.069	-2.97685	2.92272e-21
AHRR	371.321	1258.31	1.76074	3.11259e-21
MYSM1	670.856	2732.97	2.02611	3.7746e-21
APLP1	1228.06	298.03	-2.04349	3.98481e-21
REV3L	285.122	1074.67	1.91397	4.23379e-21
CHD9	324.316	1544.21	2.25148	4.25533e-21
PEAK1	316.341	1278.76	2.01442	5.26523e-21
PHACTR2	271.036	1081.83	1.99741	5.28577e-21
CHD6	458.228	1819.25	1.9888	6.11011e-21
AC245060.2	10.3617	182.064	4.12659	8.05863e-21
GMPPA	1436.99	396.857	-1.85587	8.86678e-21
UBE2S	8402.31	2295.32	-1.87207	9.44337e-21
CRIP2	326.652	44.8687	-2.86417	9.84282e-21
GARS	7568.16	2158.81	-1.8096	1.03506e-20
BSPRY	278.312	42.0206	-2.72676	1.10003e-20
RASL10A	212.757	24.8474	-3.09855	1.10187e-20
AIF1L	1516.98	355.065	-2.09566	1.20325e-20
KLHL3	38.4027	286.569	2.90045	1.20617e-20
UBN2	400.347	1583.3	1.9832	1.27306e-20
ACOT7	2110.15	487.2	-2.11502	1.36614e-20
CXCL16	228.019	20.2913	-3.49001	1.46455e-20
ANGPT1	2.94953	211.765	6.18643	1.51081e-20
AL390728.4	50.891	373.64	2.87265	1.63417e-20
CFAP44	61.0119	368.183	2.5905	1.89939e-20
BARX1	315.929	57.538	-2.45725	2.15891e-20
CD24	283.185	39.7878	-2.83606	2.17646e-20
BIRC5	5893.08	1850.99	-1.67069	2.41392e-20
SASH1	256.712	1087.31	2.08221	2.55594e-20
ZNF318	475.106	1513.26	1.6714	2.60965e-20
BSN	153.572	743.523	2.27402	2.64388e-20
COX7A2L	2410.65	733.807	-1.71609	2.66718e-20
DNAH1	101.857	614.288	2.59375	2.67659e-20
ARF1	18786.5	6037.19	-1.63776	2.7506e-20
INO80D	136.684	858.185	2.65005	2.86226e-20
SARS	8757.76	2732.35	-1.68031	3.10544e-20
WNT3A	423.944	67.1781	-2.66198	4.00497e-20
CCDC183-AS1	26.7602	224.68	3.07089	4.16158e-20
CCDC28B	709.172	172.601	-2.03733	5.40381e-20
TENM3	232.406	858.489	1.88471	5.96062e-20
BACE2	715.154	133.505	-2.42385	6.125e-20
RPS7	21767.4	6652.61	-1.71018	6.27269e-20
PIKFYVE	316.267	1337.88	2.08079	6.61055e-20
AHNAK	689.075	3589.24	2.38074	7.1558e-20
UBR5	1013.02	3822.25	1.91579	7.62385e-20
FER	159.431	701.935	2.13876	7.75211e-20
CRAT	1807.12	420.674	-2.10379	8.3817e-20
TUBA4A	292.957	40.7324	-2.84869	8.66194e-20
ID1	436.463	86.0324	-2.34112	8.73651e-20
USF3	163.82	775.979	2.24399	9.17455e-20
ALKAL1	226.536	20.0049	-3.50963	9.70857e-20
RPS3A	23647.3	6528.09	-1.85698	1.03979e-19
ZNF891	93.5786	532.113	2.50599	1.09059e-19
USP24	1329.18	5384.26	2.01832	1.33814e-19
DDIT3	362.662	65.9401	-2.46232	1.39136e-19
TUBA1A	2567.72	659.351	-1.96149	1.61866e-19
GATA5	130.693	2.727	-5.58457	1.6942e-19
SLC25A10	540.806	88.7403	-2.60877	1.82783e-19
NPM3	1753.25	450.367	-1.96092	1.95293e-19
CAPZB	2542.13	830.277	-1.61447	2.65482e-19
MAP2K2	7523.05	2239.3	-1.74816	2.70127e-19
BMPR2	443.717	1438.82	1.69737	2.75434e-19
GALE	468.002	103.365	-2.17818	2.79833e-19
PURB	520.127	1932.1	1.89295	3.18344e-19
NAPRT	764.953	148.534	-2.36186	3.2231e-19
UTRN	475.672	2119.49	2.15533	3.26112e-19
SCN8A	51.5529	385.406	2.89952	3.284e-19
SLC9A3R2	1347.98	297.877	-2.17892	3.60799e-19
PALM3	300.236	36.1039	-3.06299	3.74681e-19
RHOB	8338.11	1590.54	-2.39047	4.2581e-19
BCKDK	1759.33	460.134	-1.93549	4.28774e-19
KIRREL1	447.92	1729.91	1.94972	5.69754e-19
TRIO	583.19	2368.58	2.02205	7.19023e-19
MTHFD2	6483.74	1875.09	-1.79001	7.51959e-19
MAD2L2	1911.33	499.872	-1.93528	7.72892e-19
MAFB	255.106	37.4575	-2.77051	7.91571e-19
RNF213	1609.67	5306.04	1.72069	8.17373e-19
ATP6V0E2	1716.01	516.304	-1.73288	8.57278e-19
G6PD	2019.46	552.43	-1.87073	8.74429e-19
AC092821.1	25.4623	216.81	3.08532	1.00029e-18
COTL1	4415.09	1067.83	-2.04793	1.11593e-18
PIP4K2B	615.986	1896.74	1.62261	1.19146e-18
UBR4	2477.45	8315.91	1.74706	1.21845e-18
FBXO2	231.892	27.3264	-3.08626	1.2214e-18
CCDC93	472.105	1607.86	1.76825	1.255e-18
BPTF	1212.03	3675.25	1.60038	1.2655e-18
SSU72	3171.09	995.237	-1.6716	1.31258e-18
NOA1	1683.98	535.975	-1.65199	1.32257e-18
NLGN3	33.1556	293.666	3.14671	1.33129e-18
FDXR	1509.78	459.963	-1.71449	1.34882e-18
AHCTF1	749.952	2642.16	1.81686	1.38914e-18
HAGLR	290.095	48.4386	-2.57783	1.46103e-18
TPD52L1	591.52	138.433	-2.09699	1.56499e-18
BAZ2B	108.205	547.769	2.33893	1.65487e-18
ZNF618	306.825	1157.71	1.91573	1.68901e-18
KIAA1109	265.881	1061.6	1.99683	1.84069e-18
BBX	865.736	2938.83	1.76322	1.94692e-18
ARID1B	641.095	1957.92	1.61037	1.97656e-18
TUG1	1096.89	3532.62	1.68725	1.99366e-18
ASMTL	1353.64	395.39	-1.7757	2.17745e-18
GAMT	1836.7	294.943	-2.6398	2.44568e-18
BIN1	1569.55	374.64	-2.06764	2.76919e-18
SSH2	209.146	1019.67	2.28601	2.83709e-18
ATP5F1D	3076.35	770.068	-1.99819	2.90044e-18
ITPRIPL2	143.941	796.666	2.46721	3.12848e-18
VPS13C	395.411	1398.1	1.82147	3.42793e-18
ARHGEF11	494.515	1771.67	1.84119	3.42931e-18
NCR3LG1	108.221	824.631	2.92876	3.43793e-18
UNC5A	299.791	46.9622	-2.67668	3.44321e-18
MLH1	2.10307	161.298	6.2262	3.63061e-18
DGCR6L	2194.52	543.762	-2.01286	3.68934e-18
CERS6	194.782	850.048	2.12415	3.76086e-18
TUBB4B	6890.72	2014.48	-1.77409	3.77879e-18
SLC5A3	398.552	2477.94	2.63622	3.87355e-18
SEL1L	465.136	1464.65	1.65459	3.92306e-18
MCUB	706.639	192.892	-1.87419	4.09489e-18
RTN4RL2	934.291	188.92	-2.30769	4.23796e-18
LRRC37A4P	81.4807	520.639	2.67451	4.2462e-18
PARGP1	22.8958	226.898	3.3043	4.56097e-18
TMEM141	562.955	79.3106	-2.82942	4.71188e-18
UBXN1	2812.94	901.071	-1.64231	5.01354e-18
SPHK1	712.294	179.078	-1.99129	5.10853e-18
ISL2	871.348	265.894	-1.71231	5.32877e-18
LSM4	5856.42	1540.02	-1.92705	5.62381e-18
RNF187	5965.08	1746.56	-1.77204	5.67582e-18
ELK4	470.224	1919.2	2.02863	6.04622e-18
TTN	120.321	676.426	2.48951	6.09631e-18
ETFA	3790.76	1315.65	-1.52686	6.24218e-18
INTS2	376.184	1333.81	1.82614	6.33829e-18
PIGQ	2145.62	636.48	-1.75297	6.68744e-18
TPGS2	1935.31	557.675	-1.79536	6.77971e-18
ESRP2	244.033	26.2757	-3.20506	7.06729e-18
HECTD1	824.657	2941.43	1.8347	7.35238e-18
ZDHHC12	745.274	193.181	-1.94797	8.33302e-18
TBC1D5	318.648	1250.38	1.97238	8.6491e-18
ZNF236	134.624	730.247	2.43752	8.71681e-18
BTAF1	870.174	3100.79	1.8331	8.81343e-18
UCHL1	3103.8	866.246	-1.84159	9.57157e-18
COPZ1	4949.44	1735	-1.51235	1.00949e-17
ZNF793	2.8923	130.515	5.49634	1.10834e-17
ATAD5	454.304	1493.33	1.7167	1.10855e-17
CDK5	670.473	143.055	-2.23064	1.12064e-17
TSIX	27.9019	310.242	3.4702	1.20539e-17
SOCS7	444.507	1428.05	1.68359	1.24873e-17
MLST8	3212.44	900.955	-1.83449	1.28445e-17
KIAA1671	534.105	1698.86	1.66884	1.29999e-17
SPATA2L	778.015	194.804	-1.99841	1.32648e-17
SLC7A11	1235.77	345.389	-1.83982	1.344e-17
PCBP2	7237.51	2188.51	-1.72551	1.36239e-17
ATXN1L	348.432	1362.66	1.9673	1.38424e-17
UBL7	1701.6	513.027	-1.72919	1.41887e-17
ACVR2B	792.847	2628.97	1.72934	1.59387e-17
ERBB2	797.254	2348.3	1.55846	1.62212e-17
CORO1A	230.703	33.5461	-2.78078	1.64947e-17
TUFM	8231.57	2641.86	-1.63967	1.69836e-17
ZNF595	15.7177	179.282	3.50442	1.7072e-17
DMXL1	268.602	1101.63	2.03611	1.90728e-17
RPUSD1	1595.37	475.526	-1.74609	2.16113e-17
HELZ	684.785	2783.58	2.02325	2.23925e-17
DYNC1LI2	413.041	1634.98	1.98429	2.31009e-17
EVC	155.035	712.904	2.20038	2.32224e-17
CIT	712.094	2195.46	1.62427	2.42629e-17
CDK4	2662.62	860.734	-1.62931	2.484e-17
RPRM	317.499	39.4179	-3.01537	2.53412e-17
CNTNAP2	377.139	82.1705	-2.19678	2.75207e-17
SRCAP	78.0277	480.779	2.62391	2.76519e-17
KHDC4	1332.56	4031.45	1.59687	2.80871e-17
NELFE	2005	669.185	-1.58296	2.84634e-17
MTMR11	106.575	541.893	2.34406	2.87258e-17
NPM1	38051.3	14277.4	-1.41422	2.99671e-17
MED23	698.623	2119.94	1.60143	3.01573e-17
B3GALT6	1396.43	422.39	-1.72517	3.23128e-17
PPDPF	2489.91	523.072	-2.25161	3.32485e-17
WNK1	1678.36	4897.26	1.54487	3.42814e-17
LINC00624	6.87594	133.231	4.27637	3.4841e-17
QSER1	944.834	2681.03	1.50473	3.70476e-17
ZNF532	100.664	523.399	2.3782	3.83433e-17
PCDH7	310.76	1389.81	2.16051	4.25071e-17
MAP3K2	510.287	1669.02	1.70958	4.59616e-17
SYNE1	339.654	1300.79	1.93753	4.63031e-17
AARS	10564	3789.57	-1.47902	4.72005e-17
MAF1	2720.49	977.426	-1.47678	4.81928e-17
MON2	441.048	1315.1	1.57613	4.94351e-17
PMPCA	3455.72	1207.36	-1.51692	4.95884e-17
RPS7P1	3068.29	937.176	-1.71128	4.98421e-17
PTPN21	103.211	445.332	2.10938	5.73696e-17
SHD	135.696	11.2982	-3.57477	5.75981e-17
VPS51	3414.11	1121.16	-1.6067	6.045e-17
ERVMER61-1	2.1375	129.81	5.90617	6.43363e-17
H3F3AP4	1280.8	398.597	-1.68381	6.60473e-17
SPEN	2311.92	6874.93	1.57214	6.66384e-17
TANC1	285.046	1070.75	1.90978	6.81725e-17
GALK1	2353.92	538.59	-2.12854	7.19474e-17
FBN1	147.614	697.104	2.23982	7.44386e-17
EIF2S2	5290.07	1777.14	-1.57375	7.66963e-17
KAT6A	543.388	2359.77	2.11873	8.08908e-17
DOCK3	408.883	1588.49	1.95827	8.2021e-17
WDR18	2650.16	890.372	-1.57362	8.21003e-17
NDUFAF3	1927.57	600.168	-1.68345	8.31831e-17
DOP1A	159.076	716.268	2.17082	8.70887e-17
HLA-B	2778.96	839.212	-1.72767	8.78576e-17
MT-CO3	125395	34057.5	-1.88044	9.18993e-17
SH3GLB2	2902.46	634.908	-2.19322	9.53915e-17
PHLPP2	214.743	977.845	2.18667	9.63753e-17
ELP2	2079.57	722.724	-1.52481	1.00017e-16
ADK	1024.73	325.583	-1.65385	1.11177e-16
GSTM3	966.137	288.479	-1.74356	1.31411e-16
TGFB1	1292.73	302.109	-2.09832	1.32729e-16
TEDC1	748.361	224.457	-1.73665	1.40786e-16
FNBP4	1093.31	3576.71	1.70981	1.53057e-16
FBXW8	255.196	845.88	1.72797	1.54207e-16
UBAC1	1780.82	587.285	-1.60063	1.59264e-16
ADAMTS2	457.631	68.3169	-2.74734	1.59928e-16
LRFN5	9.32759	154.157	4.03999	1.62498e-16
TJP3	354.136	77.284	-2.19797	1.70674e-16
ARFGEF2	351.241	1522.8	2.11629	1.71819e-16
NOC2L	4655.72	1529.61	-1.6056	2.12462e-16
CNN2	1244.79	399.003	-1.64096	2.16e-16
MEIS3	837.594	213.157	-1.97323	2.17799e-16
AGTRAP	1170.79	311.183	-1.91156	2.20155e-16
H3F3AP6	191.414	30.4752	-2.64946	2.24516e-16
TPMT	721.161	196.954	-1.87159	2.26162e-16
NOVA2	438.321	82.3263	-2.40833	2.29051e-16
PPP1R9A	106.875	457.872	2.09835	2.54102e-16
C2CD4C	152.471	16.7616	-3.179	2.56013e-16
VEGFB	1247.66	224.955	-2.4732	2.57244e-16
MPI	3190.56	921.633	-1.79189	2.58671e-16
PSMG1	1758.53	520.979	-1.75475	2.66318e-16
PLXNA2	465.05	124.527	-1.90166	2.80104e-16
SECTM1	166.846	15.7944	-3.41327	2.9761e-16
BARX2	117.614	9.98632	-3.5582	3.37903e-16
NDRG4	951.421	243.964	-1.96434	3.39265e-16
DACT3	311.454	67.832	-2.1962	3.46416e-16
FAM208A	1085.21	3499.04	1.68913	3.62133e-16
NFKB2	1772.31	557.29	-1.66964	3.63294e-16
ZNF462	33.8053	267.808	2.97963	3.6853e-16
CPTP	798.077	212.777	-1.90595	3.71108e-16
AMOTL2	179.612	1490.62	3.05308	3.78822e-16
SH3PXD2A	771.578	2321.46	1.58937	3.92553e-16
DNAH10	11.6474	189.169	4.0078	4.00172e-16
XRN1	422.383	1409.5	1.73815	4.01398e-16
SNTA1	1547.61	400.682	-1.95037	4.07754e-16
OSTF1	542.526	162.712	-1.73736	4.51406e-16
SPC24	1114.03	318.282	-1.80843	4.51755e-16
MT-RNR2	382930	65568.9	-2.546	4.74175e-16
SRM	2969.56	917.441	-1.69445	4.8723e-16
NELL1	9.02505	184.897	4.35483	5.0205e-16
MFAP3	107.894	646.364	2.58206	5.05261e-16
ANXA5	3233.27	1205.3	-1.42351	5.22106e-16
TOGARAM1	76.9921	410.604	2.41439	5.31121e-16
PRDX6	5718.44	1965.8	-1.54059	5.39613e-16
CDT1	13138.9	4130.02	-1.6697	5.46695e-16
NAAA	314.073	33.9262	-3.20046	5.58102e-16
MTATP6P1	6533.55	1673.79	-1.96493	5.67667e-16
ZNF445	742.133	2119.6	1.51383	5.81347e-16
MYH3	46.1531	410.198	3.15208	6.00405e-16
PPARGC1B	222.041	785.914	1.82385	6.00866e-16
RALGAPA1	335.745	996.357	1.56902	6.0773e-16
MT-RNR1	68502.5	12232.7	-2.48544	6.37532e-16
SNX18P3	16.6093	145.188	3.12774	6.72778e-16
CEBPG	2744.55	971.861	-1.49809	6.75166e-16
NIPBL	605.847	2175.1	1.84416	6.85938e-16
SETD1B	319.109	1421.6	2.15591	7.06438e-16
TSEN34	1743	538.302	-1.69547	7.25136e-16
LATS1	581.869	2209.09	1.92483	7.28724e-16
CEBPB	1333.86	372.315	-1.84187	7.35748e-16
NTNG2	282.119	43.5245	-2.70084	7.5805e-16
EFNB3	516.274	118.28	-2.12826	7.58177e-16
HOXA10-AS	5.44141	124.48	4.51833	7.98188e-16
ERCC6L2	130.766	503.362	1.94413	8.31644e-16
ATP13A3	498.519	1761.02	1.82075	8.46952e-16
SHC2	582.921	162.365	-1.84329	8.90603e-16
CLIP1	469.145	1376.98	1.55349	9.0194e-16
RIC1	194.839	678.421	1.79889	9.99642e-16
PIK3C2A	521.321	1733.26	1.7332	1.00896e-15
H3F3A	5776.05	2031.28	-1.50755	1.03274e-15
MAST1	1093.34	344.346	-1.66716	1.06841e-15
TUBB2B	1466.1	326.777	-2.16621	1.11952e-15
AGAP2	506.678	135.704	-1.90139	1.15659e-15
ZBTB42	217.293	34.5526	-2.65346	1.17522e-15
LMTK2	434.308	1573.63	1.85765	1.21014e-15
EYA4	280.536	906.304	1.69124	1.24202e-15
PKN1	8471.07	3017	-1.48952	1.25932e-15
SAGE1	1.09177	161.989	7.22279	1.27141e-15
ZNHIT1	1577.39	476.842	-1.72542	1.28289e-15
COPS4	1398.83	480.363	-1.54189	1.38954e-15
EEA1	235.606	769.321	1.70675	1.52863e-15
KISS1R	124.668	5.41299	-4.51955	1.54957e-15
H2AFX	3516.66	1015.88	-1.79183	1.55683e-15
RAB1B	2032.27	676.461	-1.58663	1.60776e-15
AGPAT2	1773.17	525.839	-1.75375	1.63075e-15
SMG1P3	22.7131	181.361	2.99657	1.64525e-15
BCL9	526.991	2208	2.06705	1.67889e-15
CHRNB1	301	70.2182	-2.09968	1.69279e-15
PHGDH	20744.4	5620.84	-1.88394	1.69762e-15
SLC25A6	17664.7	4210.75	-2.06882	1.72682e-15
RANBP6	299.628	1108.26	1.88691	1.77256e-15
OLA1	3502.59	1297.5	-1.43289	1.77636e-15
NBEA	182.32	601.58	1.72281	1.89764e-15
LTBP2	120.914	467.947	1.95305	1.99754e-15
EPDR1	104.549	404.422	1.95083	2.00435e-15
ZC3H12C	91.2338	421.604	2.20905	2.01847e-15
EP300	814.725	3599.58	2.14339	2.03e-15
2023-03-02	406.283	96.3908	-2.07578	2.0556e-15
AKAP12	1590.96	5088.24	1.67715	2.16269e-15
KDELR1	6733.47	2568.08	-1.39074	2.24507e-15
ZNF160	38.6501	318.613	3.04272	2.27527e-15
TET1	381.135	1411.8	1.88883	2.48196e-15
NPAS1	1784.22	489.138	-1.86765	2.49503e-15
MT-ND5	89433.4	26744.2	-1.7416	2.53156e-15
PMAIP1	3961.26	1066.74	-1.89306	2.53519e-15
ACP1	3850.86	1341.77	-1.52095	2.56439e-15
CFD	502.027	91.2927	-2.46283	2.81419e-15
C9orf16	974.063	224.638	-2.11667	2.82633e-15
LONP1	5710.21	1947.47	-1.55212	2.88732e-15
USP37	123.509	822.285	2.73428	2.99443e-15
PYCR1	5276.17	1174.2	-2.16808	3.03633e-15
REEP2	2448.3	686.469	-1.83454	3.06332e-15
CEP295	154.411	912.694	2.56292	3.07821e-15
FAM131B	179.912	20.1363	-3.14917	3.1764e-15
APC	347.886	1501.61	2.1099	3.30722e-15
RBM33	1311.2	3418.65	1.38246	3.30822e-15
TALDO1	4139.3	1369.06	-1.59623	3.42181e-15
FSIP2	9.31059	145.519	3.95876	3.43574e-15
WDR34	4026.02	1183.94	-1.76607	3.70225e-15
MKRN3	7.28175	108.88	3.90976	3.72121e-15
CXorf57	881.256	2973.06	1.7542	4.03677e-15
RAB39A	19.3791	267.135	3.77417	4.12369e-15
TBC1D32	161.521	786.794	2.28321	4.20428e-15
TRAM2	200.382	687.539	1.7793	4.2405e-15
POGZ	1264.71	3437.44	1.44246	4.26536e-15
LRP6	488.285	1584.05	1.69722	4.30356e-15
RBM15	534.336	1513.28	1.50173	4.35875e-15
STK25	5123.55	1671.59	-1.61616	4.46659e-15
JAKMIP2	0	161.168	9.65814	4.46825e-15
FAT4	57.9342	291.981	2.33399	4.47309e-15
BDP1	493.582	1921.53	1.96115	4.70098e-15
JMJD1C	227.089	961.106	2.08129	4.721e-15
GNB2	4381.67	1564.57	-1.48572	4.83961e-15
KIF5B	904.307	2578.09	1.5114	4.8517e-15
AFDN	1455.71	4241.81	1.54286	5.07553e-15
CACNA2D1	144.651	618.075	2.09472	5.2764e-15
H2AFZ	6799.3	2278.28	-1.57737	5.32234e-15
TRRAP	1947.58	5845.24	1.58562	5.49336e-15
KCNN1	359.387	84.3552	-2.08872	5.59956e-15
LATS2	138.016	777.58	2.49501	5.81404e-15
MED24	1535.23	3784.82	1.30177	5.83517e-15
MIIP	883.858	268.172	-1.72086	5.84842e-15
BEX1	0	154.32	9.59484	5.89467e-15
SPTBN1	1747.44	5583.46	1.67578	5.99151e-15
PYGO1	80.233	337.089	2.06957	6.12946e-15
TRPS1	157.255	590.09	1.90811	6.46047e-15
RASGEF1B	177.478	27.0241	-2.71231	6.47298e-15
ARMC6	1175.43	377.362	-1.63878	6.64047e-15
ITGA10	3.21184	159.64	5.62554	6.74349e-15
SDF2L1	1013.72	289.762	-1.80703	6.86712e-15
PCNX1	643.309	1981.94	1.62351	7.00514e-15
TET3	304.958	1193.59	1.96868	8.03502e-15
SERINC2	989.108	292.1	-1.76037	8.10041e-15
UCP2	954.69	308.286	-1.63101	8.33728e-15
AOC3	44.2717	248.995	2.49092	9.24616e-15
MED1	545.17	2292.94	2.07268	9.52582e-15
OSTC	1701.82	566.653	-1.58683	9.74112e-15
PTGFRN	665.864	2310.29	1.79457	9.81153e-15
PDE3B	122.267	440.867	1.85026	9.94636e-15
SLC16A9	83.0562	422.351	2.34323	9.97928e-15
TXNL4A	1803.46	419.975	-2.1023	1.01337e-14
RAB32	113.316	425.498	1.90971	1.02735e-14
MARS	6864.52	2419.21	-1.50447	1.06791e-14
ATP7A	182.827	636.861	1.80143	1.10037e-14
SH2D5	309.751	50.6029	-2.61929	1.11207e-14
MAFG-DT	275.844	52.9829	-2.37889	1.14147e-14
REEP6	834.547	186.853	-2.16075	1.15275e-14
KMT2D	1193.09	6910.84	2.53404	1.20636e-14
KRT18	1510.74	516.346	-1.54842	1.24292e-14
HERPUD1	1900.14	721.773	-1.39676	1.25027e-14
ZNRD1ASP	82.6123	393.637	2.25139	1.29628e-14
VPS13B	190.012	769.986	2.01925	1.29883e-14
POLL	1190.25	422.307	-1.49514	1.30149e-14
HADHB	2150.09	836.17	-1.36267	1.30602e-14
RTN2	617.709	181.888	-1.76465	1.31057e-14
RC3H2	631.497	2041.93	1.69325	1.35463e-14
DCBLD2	514.528	1388.83	1.43251	1.38163e-14
NLGN1	76.6995	400.547	2.38586	1.39857e-14
HLA-DQB1	549.836	166.582	-1.72369	1.42185e-14
MRPS34	4336.19	1421.44	-1.60921	1.47635e-14
AC079062.1	0	141.841	9.47268	1.49252e-14
PRPF4B	1019.03	2797.4	1.45674	1.50462e-14
LYST	277.417	958.788	1.78944	1.52667e-14
AKAP9	594.382	1725.72	1.53768	1.54741e-14
SIPA1	1080.06	372.293	-1.53674	1.5576e-14
RNF169	234.761	1154.84	2.29808	1.58729e-14
FAM169A	97.9157	487.565	2.316	1.64878e-14
SLC49A3	8.61344	119.621	3.79088	1.76849e-14
RWDD1	1764.02	546.133	-1.69179	1.77672e-14
RET	185.435	32.1169	-2.53445	1.88883e-14
AKNA	434.194	114.384	-1.9265	1.89622e-14
CLTB	1952.55	579.489	-1.75184	1.89708e-14
RPS7P11	786.046	236.357	-1.73401	1.92352e-14
NR2C2	889.149	2911.84	1.71102	1.96304e-14
SMG1P5	32.8008	189.736	2.53131	2.03234e-14
GPATCH8	725.728	2642.66	1.86446	2.03484e-14
ISOC2	901.489	237.369	-1.92464	2.08644e-14
TMEM52	188.134	34.3614	-2.45505	2.13887e-14
SLC30A1	252.763	749.281	1.56744	2.24682e-14
TMEM160	1018.19	233.818	-2.12247	2.30495e-14
TMPPE	9.61313	118.451	3.61228	2.31617e-14
DAAM2	164.349	560.121	1.76765	2.32038e-14
SEMA6B	1337.74	453.779	-1.55969	2.36121e-14
CKB	31285.8	8110.56	-1.94768	2.3653e-14
FPGS	1433.44	500.898	-1.5165	2.36821e-14
PTGES2	1849.06	682.668	-1.43773	2.38723e-14
SMIM30	1089.86	398.345	-1.45168	2.49901e-14
SLC25A5	16827	5390.79	-1.64228	2.50161e-14
ZNF333	115.916	432.236	1.89808	2.54509e-14
AMY2B	17.3637	143.631	3.04807	2.60766e-14
PLAGL1	876.671	2706.07	1.626	2.69177e-14
MDN1	936.003	3617.11	1.95043	2.72229e-14
ATP2B3	90.6639	1.70622	-5.66247	2.8832e-14
ATF4	17062.3	6550.31	-1.38113	2.92502e-14
NAV2	111.273	442.942	1.99155	3.00626e-14
AURKAIP1	1579.66	449.063	-1.81378	3.06016e-14
HIPK3	184.302	815.68	2.14624	3.08094e-14
FNDC3B	186.271	728.301	1.96732	3.08419e-14
EDEM3	577.884	1702.17	1.55827	3.10231e-14
ITGA2	113.842	418.88	1.87904	3.13591e-14
SMARCE1	51.9655	235.548	2.18019	3.16397e-14
ARRDC1	1061.85	333.345	-1.67033	3.20957e-14
PRR14L	930.62	2496.49	1.42358	3.24213e-14
MPND	396.341	87.9321	-2.17396	3.29239e-14
SPATC1L	724.472	189.923	-1.93247	3.30538e-14
ST6GALNAC4	738.173	181.044	-2.02904	3.42738e-14
SMCR8	302.168	1190.07	1.97775	3.43151e-14
SDHAF3	762.399	247.924	-1.62112	3.46865e-14
SLC25A11	2326.24	712.206	-1.7076	3.49514e-14
ZNF84	230.507	772.361	1.74541	3.51972e-14
PTAR1	688.705	2194.38	1.67163	3.637e-14
ZNF264	218.406	733.449	1.74763	3.65575e-14
HIVEP1	133.171	540.414	2.02173	3.76137e-14
AKAP11	580.184	1596.43	1.46004	3.87007e-14
SOGA1	477.511	1300.62	1.44531	3.9086e-14
MZT1	1780.91	657.619	-1.43704	3.92191e-14
RPL34	7511.8	2316.41	-1.69725	3.93324e-14
RGS10	673.006	165.115	-2.0287	3.95288e-14
RIPPLY3	115.103	0	-9.42732	4.00827e-14
UVSSA	319.31	1245.09	1.96238	4.12496e-14
PSPH	1262.37	403.343	-1.64636	4.16299e-14
ZBTB41	288.663	871.339	1.59356	4.22298e-14
SLC35F5	229.515	753.603	1.71474	4.39167e-14
IER5	2110.87	707.782	-1.57697	4.55197e-14
KIDINS220	633.74	1910.61	1.59227	4.75409e-14
RNF5	1462.28	519.138	-1.49424	4.78928e-14
PPM1G	5280.43	1947.12	-1.43914	4.85455e-14
RBM12B	316.169	1129.04	1.83556	5.05891e-14
UBE2Q2P1	14.323	127.665	3.14957	5.29145e-14
TSPAN33	1133.38	366.698	-1.6275	5.87241e-14
FBXO30	331.467	1029.69	1.63434	5.87385e-14
PPP1R1A	179.54	30.7948	-2.5464	5.98298e-14
BRWD3	461.85	1297.81	1.49017	6.04855e-14
HMGCS1	238.507	917.09	1.94265	6.1406e-14
TUBA1B	10240.6	4260.78	-1.26513	6.3183e-14
SIRT2	1274.12	433.134	-1.55673	6.47915e-14
HMGN2	6817.91	2727.82	-1.3216	6.59674e-14
SSR4	5076.83	1755.44	-1.53225	6.77324e-14
TBX20	9.93351	140.319	3.8082	6.88176e-14
ZBTB37	241.322	868.69	1.84754	6.91788e-14
MED22	1608.15	616.404	-1.38335	7.55018e-14
TCTN2	164.61	544.796	1.72789	7.61164e-14
CCNI	7549.91	2322.28	-1.70112	7.71196e-14
SH3BGRL3	337.855	91.4131	-1.88675	7.7675e-14
WNT3	93.9637	466.6	2.31224	7.77036e-14
GSN	1010.88	369.231	-1.4533	7.87997e-14
FGFR4	1784.62	697.405	-1.35574	8.00947e-14
ZNF736	248.321	822.987	1.72769	8.01557e-14
COL23A1	199.237	25.7744	-2.95557	8.54104e-14
SZT2	410.98	1426.51	1.79525	8.643e-14
HPF1	818.6	261.133	-1.64772	8.91691e-14
TANC2	471.353	1382.79	1.55232	9.07057e-14
KCTD17	776.622	263.201	-1.56014	9.12764e-14
AP1S1	1135.51	423.892	-1.42196	9.23682e-14
NRIP1	172.914	571.083	1.72361	9.48059e-14
HEY2	396.598	89.4001	-2.15294	9.66291e-14
CORO1B	1661.88	598.653	-1.47339	9.74088e-14
FRRS1L	92.0338	6.38656	-3.85312	9.79063e-14
ZNF460	25.8789	175.324	2.75729	9.8905e-14
RPL11	17071.3	5096.8	-1.7439	1.01894e-13
KATNB1	2342.51	765.249	-1.6145	1.08609e-13
EML5	33.7394	185.857	2.46342	1.09285e-13
HMBS	1486.98	578.88	-1.36082	1.12513e-13
ITGA4	75.1097	455.043	2.59818	1.13067e-13
WDFY3	381.273	1224.25	1.6831	1.14874e-13
C18orf21	509.979	136.747	-1.89709	1.20188e-13
ZDHHC22	365.766	105.88	-1.78767	1.23309e-13
AC015813.6	99.4564	452.216	2.18303	1.26e-13
GIPC1	2605.6	993.106	-1.39139	1.36295e-13
ZNF681	5.19029	103.53	4.34066	1.40124e-13
COMMD6	580.791	140.162	-2.05199	1.4188e-13
AC141557.2	18.1685	185.56	3.34487	1.47181e-13
AL731571.1	22.0269	195.166	3.13969	1.48768e-13
RUVBL2	5413.76	2080.96	-1.37932	1.50957e-13
NANS	1474.38	524.951	-1.48956	1.51713e-13
WDTC1	1598.26	601.843	-1.40913	1.55092e-13
MT-TL2	132.423	10.6073	-3.62782	1.56037e-13
STMP1	1042.81	371.036	-1.49073	1.56433e-13
ZNF804A	4.69241	108.271	4.52898	1.63831e-13
ZNF852	27.5208	163.625	2.57252	1.71011e-13
SEC11A	2930.32	1137.29	-1.36554	1.72514e-13
PCF11	480.538	1338.33	1.47776	1.74379e-13
CORO7	364.517	100.11	-1.86368	1.7847e-13
IGF2R	1380.66	3835.85	1.47411	1.7861e-13
NSD3	1088.58	2895.25	1.4111	1.85863e-13
RACK1	62433.9	18597.8	-1.74722	1.90926e-13
NBPF26	45.58	281.243	2.62013	2.08595e-13
CYR61	181.477	851.368	2.23185	2.1025e-13
DCXR	1873.8	626.178	-1.58147	2.12758e-13
SSR3	3854.25	1631.57	-1.24021	2.1384e-13
COL1A1	1114.31	342.826	-1.70094	2.17967e-13
TRAF6	110.209	402.674	1.87064	2.20277e-13
RLF	363.268	1440.03	1.98738	2.20888e-13
CARS	2436.23	936.194	-1.37947	2.2568e-13
TAF1	293.472	888.358	1.59791	2.3327e-13
RPS3AP6	890.354	217.674	-2.0337	2.35356e-13
PITPNM2	141.761	581.392	2.03644	2.35434e-13
HIST3H2A	535.314	85.5491	-2.64906	2.36928e-13
UBXN7	894.076	2235.63	1.32197	2.40382e-13
AHCY	10321.4	3003.8	-1.7809	2.45662e-13
AMER1	142.963	626.407	2.13241	2.58244e-13
HIPK1	665.094	2138.6	1.685	2.8753e-13
LINC00649	69.8497	291.186	2.05803	2.89276e-13
VANGL2	629.487	1683.01	1.41866	2.91663e-13
PPM1J	290.452	37.9748	-2.94302	2.98126e-13
ALMS1	435.832	1182.23	1.43938	3.07279e-13
TULP4	206.611	612.82	1.56866	3.15952e-13
B3GALNT1	0	107.275	9.07048	3.19833e-13
MVB12A	1514.07	477.958	-1.66395	3.21077e-13
STXBP5	222.232	801.087	1.84892	3.22586e-13
ASAP1	501.803	1286.74	1.3583	3.2916e-13
RHOU	620.318	200.395	-1.62983	3.31268e-13
PIGG	486.084	1286.87	1.40432	3.41209e-13
TRMT2A	2121.14	686.976	-1.62693	3.52462e-13
OXA1L	3695.6	1547.42	-1.2559	3.67066e-13
BMS1P1	43.0709	229.489	2.41164	3.73727e-13
AL022328.4	323.945	87.2498	-1.89355	3.92135e-13
NELFB	3083.91	1229.55	-1.32661	3.95029e-13
CIB2	678.94	176.623	-1.9443	4.14871e-13
ASAP3	428.982	125.991	-1.76846	4.20363e-13
COQ8B	1010.3	390.584	-1.37115	4.21808e-13
COL19A1	26.6569	153.863	2.52735	4.2211e-13
UBE2L6	245.367	52.1037	-2.23725	4.23189e-13
MUC1	27.6682	177.367	2.67698	4.35169e-13
XKR8	516.555	162.75	-1.66591	4.36143e-13
DNAAF3	280.005	70.9627	-1.9782	4.40392e-13
RPL4	76549.6	25432.4	-1.58974	4.41577e-13
KLHL15	704.448	1870.64	1.40865	4.43132e-13
PYCR3	700.072	199.871	-1.80719	4.49877e-13
PQLC1	748.527	233.395	-1.68147	4.57388e-13
JUND	2668.76	812.721	-1.71585	4.62442e-13
MPG	638.391	178.33	-1.84066	4.77636e-13
PRDM10	122.443	465.95	1.92622	4.9487e-13
ZNF358	1210.5	400.551	-1.59574	4.96159e-13
PAXBP1	1087.09	3081.29	1.50287	5.1818e-13
COMP	239.049	46.2908	-2.36923	5.24631e-13
STARD10	616.563	204.929	-1.58926	5.27466e-13
CHCHD2	6765.74	2396.21	-1.49746	5.35805e-13
MT-ATP6	95791.4	30524.8	-1.64991	5.57286e-13
NRTN	550.075	110.219	-2.32218	5.65232e-13
RAD23A	4086.46	1721.13	-1.24748	5.87385e-13
OCEL1	374.388	83.4399	-2.1651	5.87671e-13
MAP2K5	836.943	311.47	-1.4262	5.89506e-13
LEMD3	385.818	1065.68	1.46538	5.91901e-13
KIF1A	3759.99	880.126	-2.09543	6.05537e-13
FNBP1L	319.625	905.113	1.50121	6.10492e-13
PRKAB2	1013.43	3048.27	1.58849	6.13254e-13
HCN2	671.882	229.927	-1.54646	6.31112e-13
ULBP1	199.179	38.6223	-2.36201	6.44135e-13
IDH2	2721.09	751.892	-1.85611	6.53103e-13
C11orf96	335.895	53.2126	-2.66295	6.65379e-13
IRS4	1620.22	8356.84	2.36667	6.76298e-13
LRRC37A9P	3.33252	103.157	4.97655	6.89163e-13
ASXL2	351.989	1243.31	1.82051	6.92202e-13
CHST3	249.655	784.488	1.65235	6.96608e-13
PRKCB	124.685	13.6538	-3.19373	7.19357e-13
MT-CYB	77263.1	25264.6	-1.61265	7.30988e-13
PSME1	859.853	207.705	-2.05093	7.32035e-13
C1QBP	7967.71	3125.75	-1.34987	7.45809e-13
RBM43	74.0372	2.99848	-4.61817	7.49662e-13
HMGCL	910.699	322.786	-1.49551	7.73819e-13
LYPLA2	1099.41	343.947	-1.67535	7.7548e-13
VCPIP1	282.611	798.565	1.49818	7.86604e-13
TRAP1	6487.61	2348.07	-1.46638	7.91975e-13
GPX3	528.617	148.329	-1.83124	7.97287e-13
KCNH3	385.773	118.629	-1.7019	8.06807e-13
PPP1CA	2950.48	1106.72	-1.41444	8.14773e-13
RAB39B	293.978	53.6038	-2.45238	8.17335e-13
PSD3	413.031	1252.59	1.60001	8.3628e-13
UNC5B	2015.14	568.423	-1.82655	8.43833e-13
AC138932.1	73.2156	397.352	2.43796	8.60999e-13
PHF2	506.714	1425.88	1.49294	8.93362e-13
PDE9A	854.324	318.757	-1.4221	9.14829e-13
AKR1B1	3810.92	1197.5	-1.67017	9.71516e-13
PGAP1	288.137	873.01	1.59849	9.7472e-13
PIANP	283.744	80.5012	-1.81751	1.08138e-12
ZNF12	218.569	641.788	1.55424	1.08463e-12
EFHD2	1202.32	465.02	-1.37049	1.0864e-12
SYNE2	665.569	1858.17	1.48108	1.08656e-12
RLIM	1446.29	3425.1	1.24386	1.09488e-12
CACNB1	104.347	382.314	1.87276	1.1234e-12
PPA2	1357.15	453.369	-1.58123	1.1744e-12
ZDHHC17	318.904	949.932	1.57494	1.20066e-12
RPL7	26565.9	10217.5	-1.37855	1.2358e-12
FBXL15	633.343	200.295	-1.65912	1.24039e-12
CFLAR	243.294	699.238	1.52272	1.25085e-12
SLC4A7	391.481	1413.82	1.85239	1.28905e-12
SHMT2	8768.11	2243.04	-1.96697	1.34797e-12
MECR	1079.22	386.589	-1.481	1.35245e-12
MOSPD3	250.643	56.6708	-2.14678	1.35621e-12
ZNF483	12.7804	110.386	3.11784	1.37934e-12
LRRK2	24.9484	150.108	2.59031	1.37945e-12
FYCO1	496.869	1245.57	1.32583	1.4035e-12
EPS8L2	25.6246	214.98	3.07352	1.40503e-12
FTH1	4533.71	1662.97	-1.44696	1.41453e-12
ID2	4382.85	885.269	-2.30813	1.45617e-12
IFRD2	2629.54	1052.69	-1.32045	1.47567e-12
ARHGEF16	319.153	85.3556	-1.9046	1.51479e-12
MARCKSL1	5384.15	2061	-1.38535	1.54797e-12
L3MBTL3	273.254	823.284	1.59126	1.54803e-12
MMP24OS	620.978	191.394	-1.69914	1.58802e-12
HCFC1	2612.99	6267.94	1.2623	1.68411e-12
GPATCH2L	426.54	1478.47	1.7929	1.68535e-12
CYC1	5406.69	2042.61	-1.40442	1.72408e-12
TM7SF2	657.929	173.988	-1.91978	1.74966e-12
CTSK	18.8171	183.71	3.29747	1.76936e-12
DYM	1372.62	488.942	-1.48979	1.77383e-12
PPP1R12B	281.167	802.559	1.5128	1.80317e-12
TNRC6A	631.031	2304.53	1.86858	1.81096e-12
HERC2P9	94.9612	518.757	2.44987	1.87032e-12
CAMK1	389.343	118.77	-1.71345	1.8765e-12
BOP1	5555.54	2014.9	-1.46326	1.9099e-12
METRNL	473.459	109.247	-2.11834	1.94655e-12
GLMP	815.642	267.649	-1.60834	1.95752e-12
MT-ND2	53963.1	19863.3	-1.44187	1.97165e-12
SLC16A8	27.6222	167.257	2.59504	2.0016e-12
DTX3L	74.3536	1.70622	-5.37805	2.01565e-12
CYP4F22	104.726	7.97081	-3.72314	2.02292e-12
NHP2	1852.03	553.15	-1.74304	2.07723e-12
TCF20	609.765	1913.08	1.64973	2.10963e-12
HSD17B14	221.275	48.3253	-2.19876	2.14006e-12
TMUB1	4366.8	1527.23	-1.51577	2.15134e-12
VAMP2	1609.24	356.205	-2.17623	2.21454e-12
UTF1	473.539	64.4991	-2.88062	2.24375e-12
PUSL1	1118.52	394.696	-1.50204	2.2472e-12
SNCB	266.804	45.219	-2.56502	2.29368e-12
PARP1	19356.7	7645.46	-1.3402	2.30414e-12
GOLGA8B	465.577	1869.6	2.00529	2.3065e-12
PI15	45.9429	235.765	2.36231	2.33307e-12
IRF3	1850.29	696.091	-1.41074	2.34804e-12
MRPL55	1358.87	449.427	-1.5958	2.38079e-12
C1orf162	14.1345	116.929	3.05148	2.4986e-12
ZXDB	145.049	451.344	1.63709	2.5197e-12
PLPPR2	1007.11	380.698	-1.40275	2.55409e-12
C19orf48	5498.93	1597.1	-1.78339	2.59929e-12
PPA1	5203.52	2202.34	-1.24049	2.6163e-12
NDUFV3	1511.59	608.667	-1.31229	2.71559e-12
ZBTB39	312.82	885.913	1.50163	2.72413e-12
ZNF524	259.675	64.3291	-2.01523	2.73737e-12
KCNQ5	86.621	328.49	1.92364	2.75803e-12
FUCA1	583.138	208.322	-1.48498	2.80515e-12
CHCHD10	1266.94	311.865	-2.02313	2.81049e-12
PRELID1	2621.76	1019.8	-1.36216	2.81255e-12
AC016734.1	378.248	102.881	-1.87612	2.81459e-12
LRP1B	47.6797	214.412	2.16859	2.82034e-12
IARS	10685	4804.9	-1.153	2.83677e-12
HEIH	75.2917	5.1242	-3.87414	2.8776e-12
RNF126	2765.51	1101.87	-1.3276	2.92524e-12
RPL13	57004.1	19627.1	-1.53824	2.98953e-12
ARHGAP21	497.944	1362.13	1.45143	2.99819e-12
RPL39P3	5026.46	1758.68	-1.51496	3.10302e-12
MICAL3	381.752	1197.15	1.64818	3.19077e-12
TUBB	27820.8	10818.8	-1.36265	3.19508e-12
RWDD2B	595.181	182.544	-1.70373	3.24557e-12
DOCK9	228.74	711.998	1.63822	3.26225e-12
MT-TY	954.718	211.408	-2.17697	3.27146e-12
CXXC5	639.526	232.627	-1.45855	3.44766e-12
MRPS2	2398.05	917.681	-1.38551	3.50263e-12
FUZ	1770.62	723.247	-1.29174	3.56121e-12
TRAPPC10	191.82	685.157	1.83683	3.63464e-12
CENPB	2283.73	899.825	-1.34332	3.64063e-12
MTX3	461.995	1393.07	1.59232	3.74434e-12
ASAP2	90.0081	429.432	2.25208	3.76564e-12
TNRC6B	614.998	1938.1	1.65578	3.98715e-12
TRPM7	350.433	1019.56	1.5406	4.02939e-12
DFFA	5833.55	2211.75	-1.39917	4.04802e-12
PPARA	300.781	911.182	1.59835	4.16514e-12
SETD2	784.955	3143.17	2.00164	4.17102e-12
PSMA4	4101.66	1555.64	-1.39849	4.19907e-12
TUBB2A	831.375	269.619	-1.62536	4.2052e-12
SYT3	341.057	85.6374	-1.99654	4.2135e-12
HMGA1	9450.03	3327.28	-1.50607	4.25006e-12
CDH12	16.667	123.505	2.89101	4.2776e-12
KIAA1551	146.43	514.887	1.81555	4.33282e-12
RPSA	61903.7	21342.3	-1.53632	4.35228e-12
EEF1B2	7707.66	2999.95	-1.36143	4.39487e-12
POU6F2	1.53199	92.3425	5.98352	4.44803e-12
GADD45B	310.585	92.2237	-1.75179	4.50307e-12
HECTD4	852.114	2582.29	1.59923	4.50701e-12
TNXB	68.2574	465.327	2.76778	4.56961e-12
FAM43B	305.889	59.511	-2.36627	4.57324e-12
RPL39	16261	6750.01	-1.26848	4.59867e-12
ATP5F1C	3344.09	1396.88	-1.25944	4.7387e-12
TRIB2	127.9	13.6593	-3.23979	4.7718e-12
AHCTF1P1	34.2317	254.302	2.89269	4.80085e-12
BCAT2	1978.07	710.408	-1.47752	4.84991e-12
TLE2	670.687	195.587	-1.77894	4.93509e-12
PCDH1	212.149	48.7479	-2.11789	4.94722e-12
HIPK2	651.975	1705.6	1.38738	4.95586e-12
PFN1P3	1.7545	81.9901	5.51319	5.02381e-12
SMARCA2	379.91	1074.3	1.49939	5.03718e-12
CPD	993.207	2822.1	1.50658	5.04091e-12
BRCA2	424.415	1362.73	1.68329	5.12092e-12
NKX2-3	71.626	1.74873	-5.31602	5.12518e-12
HSD17B11	900.447	241.588	-1.8997	5.19938e-12
RPUSD3	2407.45	984.295	-1.29017	5.20507e-12
PPP1R14C	565.141	162.605	-1.79863	5.20908e-12
MTMR4	852.035	2045.73	1.26372	5.40564e-12
ISYNA1	4895.75	1173.9	-2.06054	5.47136e-12
TBL3	1992.76	808.672	-1.30104	5.53961e-12
ULK1	1089.4	2546.17	1.22474	5.56541e-12
ALDH2	1155.69	335.124	-1.78679	5.62047e-12
ZCRB1	1865.06	559.609	-1.7368	5.66784e-12
YIPF2	1130.14	395.971	-1.51377	5.78672e-12
SDHAF1	526.779	170.445	-1.62815	5.98177e-12
LINC01446	0.382998	139.959	8.49264	6.00645e-12
AGO3	346.609	907.673	1.38857	6.01373e-12
CARHSP1	736.399	250.388	-1.55727	6.02818e-12
LCMT1	936.985	361.149	-1.37567	6.0541e-12
VAT1	6670.47	2480.1	-1.42752	6.37661e-12
PTTG1	1725.1	669.381	-1.36601	6.38246e-12
WNT6	87.6839	8.79637	-3.31835	6.4457e-12
EPG5	215.023	750.85	1.80342	6.45248e-12
PKMYT1	2384.77	911.523	-1.38786	6.52918e-12
CFAP70	61.521	261.561	2.0872	6.70654e-12
EIF4EBP1	5396.6	1269.41	-2.08804	6.82475e-12
RPL7P1	3230.91	1205.87	-1.422	6.95545e-12
CDK2AP2	775.254	251.846	-1.62078	7.05054e-12
GALNS	223.943	816.841	1.86775	7.07017e-12
ZFYVE26	254.526	828.967	1.70379	7.10864e-12
ZMYM2	575.073	1560.43	1.44001	7.31625e-12
PRDM11	73.0336	312.794	2.09958	7.65024e-12
ZC3H13	940.704	2413.33	1.35917	7.83075e-12
UPP1	666.715	222.874	-1.58103	8.25057e-12
ANP32A	5028.96	2157.8	-1.22065	8.26168e-12
TESC	328.569	79.53	-2.04883	8.29105e-12
ZNF81	47.721	272.076	2.51475	8.38717e-12
CTF1	251.646	58.1211	-2.11597	8.41179e-12
EIF2S3	11590.2	4460.41	-1.37775	8.42285e-12
MAP4K3	259.818	734.716	1.49966	8.55601e-12
TAS2R4	4.76125	91.1855	4.26935	8.5586e-12
ANKIB1	338.212	886.289	1.38947	8.8508e-12
GPRASP1	24.6397	156.807	2.67038	8.96386e-12
TNFRSF10D	54.3622	311.004	2.51794	9.25801e-12
WASHC4	306.749	845.314	1.46273	9.34273e-12
UBB	7100.02	2983.66	-1.25075	9.56953e-12
MND1	533.917	184.701	-1.53192	9.75199e-12
KLC3	666.363	180.772	-1.8827	9.81498e-12
PRR7	685.194	238.184	-1.52375	9.85669e-12
AC083843.2	80.733	657.076	3.02409	9.87434e-12
DCTPP1	2011.62	734.479	-1.45305	1.00785e-11
HPGD	105.494	13.1249	-3.01171	1.03201e-11
MT-TR	305.922	37.0231	-3.04117	1.03551e-11
CYP4F26P	61.4022	279.367	2.18462	1.06105e-11
AP2A1	3140.84	1216.66	-1.36855	1.0683e-11
FAM131C	303.098	80.0464	-1.92309	1.0805e-11
FKBP8	7608.65	3076.74	-1.30625	1.09663e-11
JMJD4	395.885	106.915	-1.88602	1.10257e-11
AGPAT1	1439.71	552.539	-1.38122	1.11427e-11
VIM	10495.2	2793.94	-1.90952	1.13298e-11
AC245060.6	46.9706	211.393	2.16937	1.15104e-11
NCS1	2161.32	901.074	-1.26206	1.17518e-11
RPS3AP26	359.685	93.0838	-1.95265	1.18134e-11
ETNK2	1085.16	395.301	-1.4571	1.18223e-11
ACHE	225.167	51.511	-2.12513	1.19785e-11
ESRRA	1289.5	522.759	-1.30235	1.22374e-11
MAPK8IP1	767.585	267.616	-1.52024	1.22412e-11
MGA	617.117	1759.84	1.51197	1.22664e-11
RTBDN	85.1446	8.46978	-3.3294	1.23663e-11
MYBL2	7310.74	2849.31	-1.35929	1.26585e-11
PNMA3	3.95545	89.9886	4.50259	1.28155e-11
TMEM54	660.917	229.376	-1.52732	1.30486e-11
DVL1	3982.39	1242.29	-1.68089	1.4074e-11
AGAP9	340.269	845.045	1.31222	1.4097e-11
THEM6	1341.13	368.494	-1.86479	1.4185e-11
PPFIA3	1040.15	422.553	-1.29982	1.42762e-11
TRIM66	197.09	858.08	2.12121	1.45024e-11
LMAN2	4310.81	1696.71	-1.34531	1.45081e-11
FMR1	917.21	2149.95	1.22877	1.46543e-11
CLPP	2405.12	908.927	-1.40378	1.51947e-11
ZNF275	296.491	841.204	1.50462	1.52131e-11
DDX17	6663.95	19209.6	1.52733	1.52452e-11
OTUD4	516.409	1334.92	1.37001	1.5263e-11
ATP5F1A	9087.53	3999.1	-1.18428	1.52954e-11
CTXN1	770.211	166.546	-2.20979	1.5368e-11
ZBTB43	264.223	731.504	1.46901	1.5663e-11
LRRC75A-AS1	4992.06	1886.35	-1.40408	1.58832e-11
FAH	1027.69	300.525	-1.77491	1.61618e-11
ZNF507	455.594	1269.05	1.47819	1.66151e-11
WRN	200.766	621.903	1.63083	1.688e-11
TMEM102	340.534	101.593	-1.74354	1.69485e-11
HAX1	3282.67	1391.01	-1.23857	1.69896e-11
MDH1	3897.79	1666.39	-1.22596	1.71445e-11
NDUFB5	762.481	281.839	-1.43554	1.72422e-11
RAPH1	35.9776	209.06	2.53355	1.72708e-11
CSF1	152.747	444.465	1.54024	1.7558e-11
FAAP100	1596.06	449.515	-1.82853	1.78674e-11
FRS2	230.8	861.918	1.90112	1.79048e-11
CCDC22	1219.65	413.211	-1.56172	1.80229e-11
SDHB	1813.97	675.917	-1.42361	1.81341e-11
CRIM1	319.019	909.783	1.51127	1.8384e-11
RFXANK	880.114	314.271	-1.48513	1.86605e-11
RFC2	2733.72	989.931	-1.46507	1.99244e-11
RBM6	1122.75	3211.12	1.51583	1.9991e-11
PITPNC1	729.485	269.165	-1.43861	2.01949e-11
PSMA5	2443.73	1020.4	-1.25979	2.06843e-11
CEMIP2	115.566	466.267	2.01323	2.07461e-11
MTF1	139.18	657.927	2.24126	2.10444e-11
SLC35D1	246.238	837.127	1.76614	2.11766e-11
PNRC2	1474.14	615.68	-1.25966	2.13857e-11
RPS6KB2	1371.05	481.823	-1.50885	2.1403e-11
ZNF518A	402.689	1052.83	1.38616	2.14052e-11
CREBRF	190.316	603.675	1.66526	2.14102e-11
UROD	1430.97	549.171	-1.38136	2.20205e-11
RPS6	35540.1	12756	-1.47829	2.26762e-11
SP4	104.28	356.408	1.77162	2.27222e-11
ADCY7	92.8307	360.854	1.95791	2.28603e-11
SREK1	945.75	2269.63	1.26271	2.28707e-11
NUTF2	2967.95	1182.34	-1.32778	2.30605e-11
SLC23A2	686.613	1719.21	1.32377	2.3111e-11
NDUFV1	5525.74	2063.29	-1.42132	2.31725e-11
DYRK2	493.322	1456.35	1.56146	2.31964e-11
SLC2A8	679.084	223.299	-1.60555	2.32034e-11
SAE1	4996.74	1955	-1.35365	2.32908e-11
AC005329.1	14.8548	107.298	2.85373	2.36646e-11
ASPHD1	140.029	24.86	-2.49411	2.37258e-11
NCOA3	278.478	852.632	1.61498	2.40065e-11
RADIL	1045.79	385.822	-1.43944	2.43164e-11
STK32C	1182.52	313.968	-1.9142	2.43971e-11
HSPD1	16735.1	7395.91	-1.17812	2.48391e-11
DNAJC1	1047.72	325.254	-1.68817	2.50062e-11
RPL15P3	2376.96	914.286	-1.37827	2.50185e-11
MAPK3	2872.77	1284.3	-1.1615	2.50722e-11
EIF5AL1	366.214	84.3688	-2.11882	2.53949e-11
FZD6	298.035	858.697	1.52709	2.551e-11
CCDC144CP	3.64668	70.4103	4.28064	2.57928e-11
CDIPT	2338.47	973.752	-1.26411	2.63702e-11
SLC26A10	31.7153	164.956	2.37769	2.67397e-11
PCNX4	483.614	1354.17	1.48518	2.70536e-11
GSTP1	6730.56	2258.65	-1.57531	2.82532e-11
GOLGB1	1129.59	2847.54	1.33395	2.90675e-11
PLCB4	120.433	398.298	1.72512	3.04095e-11
RPL32	23663.5	9380.08	-1.335	3.04819e-11
MPHOSPH9	624.78	1836.02	1.55456	3.11185e-11
ECEL1	643.088	130.928	-2.29842	3.12264e-11
APEX1	3544.6	1506.05	-1.23487	3.13405e-11
AC241952.1	64.7922	302.496	2.22267	3.25994e-11
MFSD3	2123.64	422.005	-2.33194	3.33243e-11
GPT	21.9359	178.987	3.02533	3.35068e-11
ANKFY1	806.963	1964.65	1.28367	3.37288e-11
RNPEPL1	1695.41	577.543	-1.55412	3.39223e-11
PTPRM	152.155	520.248	1.77311	3.41921e-11
FBXO11	270.86	691.314	1.35184	3.42488e-11
BCHE	104.937	358.18	1.76998	3.43783e-11
TXN2	2090.35	853.586	-1.29201	3.4851e-11
PARK7	2982.26	1015.33	-1.55461	3.49853e-11
TCERG1	1494.48	3390.44	1.18176	3.62527e-11
ELMSAN1	327.603	943.298	1.52475	3.63223e-11
RNF138	1869.14	830.404	-1.17042	3.71962e-11
BRD1	627.181	1667.78	1.41105	3.78355e-11
AOC2	83.4245	345.89	2.05369	3.82793e-11
PNPLA3	117.015	450.558	1.94261	3.86302e-11
NXN	1306.39	547.058	-1.25611	3.88827e-11
LTB4R2	20.7238	132.832	2.67334	3.97404e-11
HS6ST2	440.947	1303.96	1.56421	4.10676e-11
DGCR6	132.972	5.65071	-4.57576	4.14962e-11
EDA2R	173.348	518.456	1.58014	4.16204e-11
RAP1GDS1	835.864	320.681	-1.38266	4.19072e-11
AC113191.1	12.4196	120.649	3.2699	4.19923e-11
ADGRL2	758.837	1983.7	1.38616	4.26675e-11
CARMIL2	560.799	186.796	-1.58654	4.29027e-11
CCDC88A	628.458	1541.47	1.29426	4.30487e-11
HMG20B	3643.68	1424.36	-1.35527	4.33271e-11
RFX7	333.444	1022.51	1.61613	4.39321e-11
EPAS1	424.081	111.83	-1.92592	4.41105e-11
ZFYVE16	392.93	1020.98	1.37751	4.43172e-11
UHRF2	475.134	1222.5	1.36346	4.44343e-11
TSTD2	161.71	562.599	1.79809	4.45646e-11
SALL3	109.125	10.5286	-3.38588	4.47489e-11
SLC25A23	2388.28	960.979	-1.31363	4.53608e-11
LLGL2	1286.49	494.056	-1.38139	4.60897e-11
SOS1	486.248	1222.64	1.3302	4.6254e-11
PEX16	484.881	180.326	-1.42656	4.76226e-11
YBX1	24645.8	9399.81	-1.39063	4.76538e-11
PA2G4	5668.56	2343.65	-1.27414	4.83935e-11
GSTO1	1432.19	555.298	-1.36712	4.85142e-11
SHKBP1	2231.51	958.239	-1.21945	4.91859e-11
CREBBP	933.221	3662.41	1.97251	4.94054e-11
ITPRID2	598.423	1459.05	1.28568	5.00319e-11
NPTN-IT1	3.33252	73.5676	4.48738	5.02103e-11
RHBDF1	302.732	776.581	1.35875	5.07593e-11
PLCXD2	73.2747	302.86	2.04739	5.07651e-11
UBE2M	4620.8	1927	-1.26183	5.10421e-11
DOK6	13.1686	124.799	3.23518	5.15443e-11
TMEM161A	2782.28	1027.23	-1.43774	5.20608e-11
SDF4	2411.84	1013.65	-1.25064	5.23574e-11
TAS2R5	6.8241	84.5109	3.62477	5.379e-11
KDELR3	423.079	142.652	-1.56681	5.39177e-11
U2SURP	2684.24	5849.49	1.12374	5.40039e-11
KIF17	738.987	235.064	-1.65399	5.41146e-11
EIF2B3	1171.76	432.581	-1.43754	5.42575e-11
PREB	2174.18	810.209	-1.42371	5.56739e-11
FBXW5	2862.4	1268.1	-1.17465	5.59081e-11
NARF	1450.87	514.608	-1.49588	5.62916e-11
ESD	3166.48	1303.67	-1.28047	5.67405e-11
MOCS1	680.178	246.805	-1.46227	5.71054e-11
HEBP1	931.71	349.495	-1.41486	5.74591e-11
SLC22A31	244.864	30.7238	-3.0008	5.77431e-11
HSPB1	2148.36	734.36	-1.54897	5.81806e-11
PGLS	1744.3	574.376	-1.60293	5.8361e-11
EIF3I	8309.33	3144.92	-1.40164	5.86773e-11
SLC9A6	395.558	957.307	1.2749	5.87388e-11
MT-TG	297.214	36.2424	-3.03066	5.88678e-11
C20orf27	2489.37	816.66	-1.60803	5.98604e-11
TARS	6748.73	2715.07	-1.31356	6.00192e-11
AC016205.1	114.413	20.3165	-2.49502	6.05692e-11
RAMP2-AS1	30.9561	161.58	2.3886	6.09609e-11
SSNA1	1735.49	520.845	-1.73644	6.10929e-11
RASAL2	230.528	662.631	1.52353	6.28094e-11
LIG4	87.387	303.927	1.79951	6.28704e-11
TNS3	166.51	466.995	1.48714	6.37926e-11
SMCHD1	571.551	1546.69	1.43617	6.41317e-11
DEAF1	3685.99	1544.14	-1.25542	6.45949e-11
FLYWCH2	711.236	270.578	-1.3939	6.46206e-11
AC009533.2	3.60106	84.1213	4.54211	6.54589e-11
IL6ST	478.965	1145.72	1.25811	6.71107e-11
FBL	9372.32	3414.36	-1.45688	6.78069e-11
HOXA-AS3	43.6331	218.11	2.31995	6.79818e-11
SPIRE1	175.765	514.332	1.54838	6.83008e-11
PSMD6-AS2	7.2071	78.3512	3.43969	6.83831e-11
CAPRIN2	239.197	840.95	1.81339	6.86833e-11
BTBD8	104.798	343.664	1.71148	6.88853e-11
HMX1	1003.95	389.35	-1.36665	7.04899e-11
AASS	159.164	669.531	2.07212	7.06708e-11
TPM2	223.647	742.263	1.73125	7.14881e-11
TATDN2P2	18.0706	160.305	3.14046	7.19671e-11
GDF7	202.875	1051.18	2.37296	7.2994e-11
PDE4DIP	818.213	1985.06	1.27871	7.35151e-11
VCAN	575.37	2305.36	2.00217	7.38291e-11
DDOST	4522.76	1819.01	-1.31421	7.40316e-11
LRP4	307.745	810.821	1.39735	7.42961e-11
SORL1	218.077	677.186	1.63412	7.43451e-11
SLC16A14	86.8443	350.704	2.01364	7.44275e-11
CFDP1	1108.3	462.716	-1.26001	7.61577e-11
SLC2A3	181.498	1087.11	2.58253	7.66575e-11
BLVRB	907.18	248.529	-1.86845	7.79879e-11
ZNF107	150.989	517.441	1.77748	7.86295e-11
HAPLN3	720.537	206.559	-1.80341	8.05952e-11
SPAG9	1778.6	4256.23	1.25874	8.09367e-11
SNX18P7	10.4592	89.4267	3.0951	8.14336e-11
RGMA	1105.52	348.178	-1.66788	8.20715e-11
TAB3	275.995	851.711	1.62644	8.37281e-11
MUC3A	69.516	4.45052	-3.95046	8.84783e-11
GSTM4	242.915	58.5761	-2.05548	8.87484e-11
SOCS6	122.838	368.84	1.5856	9.05164e-11
SECISBP2L	161.907	622.697	1.94393	9.11869e-11
KLHL28	162.424	463.343	1.51246	9.28124e-11
PPP4C	5304.3	2117.07	-1.32506	9.32202e-11
UBAP1L	23.4349	146.026	2.64498	9.39071e-11
CCNT2	408.483	1144.92	1.4872	9.39248e-11
INAFM1	370.717	116.906	-1.66407	9.4032e-11
CSRNP3	95.9442	344.208	1.84424	9.44628e-11
TUBGCP2	3294.63	1402.05	-1.23277	9.54391e-11
TGFBR2	147.669	475.888	1.68759	9.55287e-11
DDHD1	350.073	966.57	1.46486	9.69982e-11
GPR153	877.581	311.459	-1.49568	9.73548e-11
ACACA	994.283	2627.63	1.40221	9.75982e-11
CLDN18	3.2753	79.1506	4.60013	9.80432e-11
LRP12	145.012	445.565	1.61766	9.94643e-11
PIK3CD-AS2	200.951	35.7521	-2.4906	1.01245e-10
FANCE	1078.66	463.212	-1.21976	1.01667e-10
CELSR1	549.183	1834.66	1.7399	1.02727e-10
MAPRE2	1135.54	445.936	-1.34781	1.03057e-10
PEF1	4095.41	1206.65	-1.76263	1.03386e-10
ATF3	2948.44	1163.49	-1.34164	1.04033e-10
ZZEF1	597.568	2123.51	1.82934	1.04085e-10
PKD1P6	206.182	669.013	1.69672	1.06129e-10
CDKN2AIPNL	923.058	346.253	-1.41439	1.06141e-10
RPLP1	28583.3	9494.12	-1.59008	1.07848e-10
OAT	2099.96	918.255	-1.19337	1.09519e-10
PDLIM7	1357.78	584.203	-1.21658	1.10565e-10
ZNF652	489.064	1256.74	1.3616	1.10728e-10
PIH1D1	1946.38	815.035	-1.25572	1.11216e-10
TRIM71	137.277	496.695	1.85393	1.1192e-10
TMEM205	624.796	219.475	-1.50882	1.1297e-10
RAB37	76.2193	6.16228	-3.6408	1.13476e-10
ZNF800	209.471	573.244	1.45304	1.13577e-10
MT-CO1	443950	137307	-1.693	1.14077e-10
OSMR	7.56771	89.5604	3.56367	1.14627e-10
TMEM69	1027.29	415.747	-1.30543	1.14948e-10
PKIB	264.792	73.7723	-1.84571	1.15163e-10
ADAMTS4	16.3408	114.961	2.81846	1.15565e-10
MSX1	1877.58	366.901	-2.35585	1.1575e-10
ATR	408.784	1065.69	1.38283	1.16738e-10
GADD45GIP1	1909.88	606.137	-1.65504	1.20386e-10
FADS2	1014.08	363.304	-1.48161	1.21008e-10
KHK	611.909	141.732	-2.11212	1.21666e-10
EIF5AP4	222.116	61.8516	-1.84711	1.22998e-10
PLCD3	1420.68	616.643	-1.20365	1.24074e-10
RNF167	2344.38	1017.45	-1.20403	1.27386e-10
ARL3	762.001	275.979	-1.46482	1.28641e-10
NSD1	1509.76	4127.29	1.45095	1.29411e-10
GCDH	507.41	178.702	-1.50482	1.29984e-10
GPT2	2215.95	1025.6	-1.11129	1.31328e-10
NDRG3	1452.74	599.928	-1.27633	1.32557e-10
PKN2	894.477	2255.28	1.33416	1.32815e-10
MPC1	639.487	247.715	-1.36797	1.33535e-10
IMPDH2	12657.1	5029.77	-1.33144	1.38215e-10
PADI2	315.668	79.1893	-1.9969	1.39036e-10
EDEM2	554.361	200.307	-1.4683	1.4173e-10
FSD1	1871.4	673.172	-1.47555	1.4272e-10
CEP85L	170.551	602.722	1.82235	1.43272e-10
COQ10A	625.845	176.86	-1.8249	1.43381e-10
HIST2H2BC	57.7827	222.782	1.94387	1.44309e-10
AC026403.1	363.362	110.548	-1.71763	1.44545e-10
KCNT2	102.325	349.818	1.77143	1.46396e-10
KDM2B	713.983	1617.59	1.17978	1.46436e-10
VPS13D	444.148	1061.99	1.25763	1.49808e-10
ITPKA	242.712	61.8287	-1.97581	1.49893e-10
CASS4	4.26338	84.9352	4.30418	1.51765e-10
ATP1A3	200.029	43.4145	-2.20682	1.5377e-10
BOD1L1	708.717	2264.35	1.67556	1.53797e-10
TMEM245	870.128	2037.93	1.22744	1.54081e-10
BRAF	334.583	900.05	1.428	1.54977e-10
AC115223.1	755.701	284.776	-1.4074	1.55011e-10
SIN3B	946.9	2177.29	1.20132	1.5542e-10
RHOA	12473.4	5701.81	-1.12939	1.59097e-10
VDAC2	4028.97	1751.99	-1.20152	1.61746e-10
FAM208B	902.334	2750.87	1.60822	1.63417e-10
SHISA2	498.958	111.239	-2.16841	1.63895e-10
DHFR	4629.56	1946.54	-1.24981	1.6548e-10
SERPINB9	82.6293	0.601277	-7.09488	1.6605e-10
FAM160A1	21.1068	136.497	2.68718	1.66413e-10
TMEM131	640.09	1466.6	1.19612	1.66854e-10
CELF5	258.312	50.4203	-2.35854	1.67431e-10
KNTC1	1323.24	3484.58	1.39671	1.70199e-10
GYPC	245.514	51.5844	-2.25582	1.71818e-10
CXCL12	66.4392	0.953069	-6.18282	1.75067e-10
SUSD5	303.055	730.829	1.2697	1.75161e-10
KIF13A	311.232	814.198	1.38761	1.756e-10
HIGD1A	1117.79	469.539	-1.25148	1.76777e-10
RPL15	35985.1	15307	-1.23322	1.80415e-10
HECTD3	728.243	294.983	-1.30413	1.8222e-10
RAB11A	2220.63	1011.94	-1.13374	1.84512e-10
GSDMB	129.883	517.466	1.99302	1.85192e-10
CDH7	5.11564	79.0538	3.9574	1.85941e-10
SV2A	540.616	1246.27	1.2052	1.8889e-10
TCF4	162.883	483.275	1.56827	1.89233e-10
DNAH10OS	72.7084	257.065	1.82343	1.89538e-10
YTHDC2	719.062	1764.09	1.29488	1.917e-10
SCAF4	921.192	2498.08	1.43943	1.96756e-10
PCLAF	1216.48	216.797	-2.48924	1.97827e-10
STXBP4	231.636	615.608	1.41017	2.03503e-10
MT-ND1	59277.1	19323	-1.61717	2.07191e-10
DMTF1	651.643	1815.65	1.47859	2.07797e-10
MAD2L1	2769.87	1146.83	-1.27246	2.21084e-10
ZBTB1	171.827	506.075	1.5576	2.26191e-10
FAAP20	822.634	307.989	-1.4168	2.26526e-10
LIFR	248.711	966.109	1.95805	2.27947e-10
CHST1	91.1409	13.6585	-2.74025	2.29387e-10
NMRAL1	634.501	253.274	-1.3246	2.29844e-10
RPUSD4	874.421	366.492	-1.25445	2.32675e-10
BRK1	2788.36	1016.41	-1.45596	2.332e-10
ENTPD7	67.7834	337.127	2.31552	2.3367e-10
BRIP1	536.324	1328.49	1.3083	2.34583e-10
AP2M1	4712.88	2159.4	-1.12594	2.39768e-10
RPS6KA1	1106.61	436.733	-1.34053	2.41214e-10
ZNF277	739.547	271.081	-1.44781	2.42096e-10
GOLGA8A	591.42	2628.64	2.1518	2.42309e-10
AC093323.1	882.091	379.574	-1.2167	2.42922e-10
SYNGR2	2414.81	1062.96	-1.18372	2.44461e-10
ZNF382	77.7033	266.851	1.78141	2.44686e-10
NAALAD2	63.6672	298.155	2.22836	2.46131e-10
TAGLN2	7874.82	3001.28	-1.39164	2.47587e-10
MFSD12	1205.96	474.961	-1.34478	2.47914e-10
LSMEM1	21.2159	130.121	2.61558	2.5169e-10
ARID2	347.783	1023.4	1.55749	2.52555e-10
AC060780.1	246.035	776.415	1.65761	2.57895e-10
FAM227A	123.724	393.319	1.66753	2.58817e-10
NCOA2	277.394	940.854	1.76189	2.60277e-10
SMPD2	196.916	51.408	-1.93551	2.62251e-10
RPL10A	16552.1	6501.6	-1.34819	2.63162e-10
DAG1	1325.22	3244.75	1.29186	2.65764e-10
ARG2	405.478	135.886	-1.57759	2.66423e-10
DENND1B	147.425	448.573	1.60482	2.66444e-10
ARPC3	2301.42	970.55	-1.24548	2.71128e-10
YBX3	11088.8	4368.03	-1.34412	2.71427e-10
RABGAP1	560.726	1389.39	1.30936	2.73724e-10
SHARPIN	1106.85	463.396	-1.25603	2.74234e-10
TK1	2785.54	1110.17	-1.32689	2.78577e-10
MRPL30	1155.39	466.413	-1.30889	2.85285e-10
DNAH12	6.42949	103.782	4.00689	2.86557e-10
MED13	989.862	2877.81	1.53967	2.86897e-10
MBNL3	160.021	517.127	1.69206	2.90853e-10
GOLGA3	906.013	2120.03	1.22638	2.93064e-10
H1FX	7808.89	2432.69	-1.68263	2.94991e-10
PAICS	8977.05	3860.09	-1.2177	2.98742e-10
FBXL20	416.22	959.196	1.20438	2.9904e-10
RNF146	373.307	869.382	1.21986	3.03086e-10
PRKCZ	717.357	265.006	-1.43601	3.04637e-10
ATP6V1F	2056.98	800.447	-1.36174	3.05277e-10
TNPO1	1864.52	4541.53	1.28439	3.0641e-10
HADH	2037.41	835.326	-1.28664	3.12086e-10
PTK6	13.6656	96.8739	2.82234	3.12681e-10
TPT1	11835.6	5176.3	-1.19316	3.13593e-10
B9D1	652.252	235.914	-1.46767	3.1363e-10
ZSCAN23	10.7688	143.93	3.73672	3.17269e-10
REC8	19.1817	116.226	2.60048	3.20286e-10
TEX19	88.9463	12.5236	-2.83339	3.2055e-10
LCOR	838.372	2197.36	1.39019	3.25644e-10
TSPAN15	667.789	241.087	-1.47079	3.37262e-10
PRRX1	79.2799	0.558773	-7.04388	3.44975e-10
AC010615.1	4.3036	70.4268	4.02764	3.47548e-10
BICC1	124.864	368.188	1.56116	3.51223e-10
SF3B4	1345.43	4340.85	1.69005	3.54794e-10
PTPRG	362.449	1007.54	1.47442	3.72413e-10
CMBL	851.085	363.444	-1.22736	3.73052e-10
NFRKB	879.914	1995.31	1.18121	3.77405e-10
GOLGA1	262.01	682.363	1.38193	3.81373e-10
NKX2-8	109.774	18.2562	-2.58213	3.87252e-10
PREX1	507.113	189.892	-1.41614	3.8902e-10
CLASP1	584.095	1665.78	1.51215	3.89717e-10
AATBC	3.56084	79.2774	4.46565	3.9503e-10
NCKAP5	4.98914	75.6784	3.9116	3.98223e-10
NBPF8	320.836	917.776	1.51626	3.98512e-10
GINS2	1560.99	640.683	-1.28451	4.03848e-10
CELSR3	957.151	2271.87	1.24714	4.06398e-10
MRPL20	860.474	320.218	-1.42493	4.08846e-10
PGPEP1	649.017	261.212	-1.31354	4.14091e-10
APRT	4717.48	1501.96	-1.65119	4.1759e-10
FYN	1908.01	844.461	-1.17603	4.1842e-10
ARRB2	2395.53	845.566	-1.50277	4.2084e-10
HMGB2	4359.22	1900.7	-1.19774	4.23786e-10
ZNF585A	99.1478	397.264	2.00284	4.24956e-10
AKAP13	369.337	1195.28	1.69469	4.26621e-10
ABHD14B	2316.75	686.179	-1.75598	4.27552e-10
FNIP1	250.391	662.299	1.40253	4.3344e-10
POLD2	4864.82	1875.87	-1.37495	4.36629e-10
CDK12	633.187	1975.71	1.64168	4.45406e-10
ZMYND11	210.732	711.197	1.7542	4.47136e-10
PRXL2B	386.757	110.729	-1.80696	4.4834e-10
IGSF9B	70.6903	352.891	2.31709	4.48698e-10
F8	19.1186	127.772	2.74069	4.51269e-10
FIBP	1184.78	472.568	-1.32625	4.54512e-10
N4BP2	174.293	484.965	1.4753	4.57093e-10
TCAF1P1	14.5679	114.811	2.97005	4.57447e-10
MAGI3	250.475	807.019	1.68847	4.58943e-10
DDX3X	3799.88	8515.42	1.16413	4.63025e-10
MAMSTR	339.535	72.7626	-2.22527	4.73975e-10
RREB1	503.504	1298.18	1.36622	4.75759e-10
PFN1P2	10.048	100.618	3.31813	4.80583e-10
TP53BP1	323.9	856.466	1.40274	4.85152e-10
STAG2	3540.55	7597.36	1.10145	4.86241e-10
ANKRD36B	41.6469	215.727	2.36798	4.92353e-10
ZNF654	116.884	445.969	1.93227	4.93904e-10
KDM5A	562.625	1710.41	1.6043	5.01288e-10
SYT11	143.587	29.1492	-2.302	5.05942e-10
CYP2D6	21.3536	134.052	2.64996	5.08747e-10
CALM3	6931.65	3131.18	-1.14652	5.09329e-10
ZNF780B	38.0372	162.147	2.09394	5.10165e-10
CSTB	1303.38	399.499	-1.70601	5.11297e-10
CTSZ	161.96	14.9751	-3.41748	5.22067e-10
AC000123.3	27.8899	171.636	2.61713	5.33215e-10
ITSN1	501.917	1114.83	1.15144	5.3671e-10
AL157392.3	105.408	354.4	1.74717	5.43986e-10
PNPLA2	1796.33	758.811	-1.24312	5.48692e-10
RRM2	1754.95	577.136	-1.60519	5.58566e-10
TGM1	16.4043	104.561	2.67779	5.62847e-10
TMEM203	1184.35	520.471	-1.18627	5.6457e-10
SLC27A4	1380.04	596.748	-1.20904	5.66559e-10
RPLP0P2	87.2775	2.95598	-4.86821	5.67429e-10
ARPC1A	890.232	316.318	-1.49284	5.69206e-10
SLC2A6	249.496	76.2695	-1.70936	5.74047e-10
FUBP1	1623.98	3585.9	1.14273	5.76484e-10
ZNF805	24.3066	148.298	2.605	5.79989e-10
ITSN2	429.323	1026.02	1.25711	5.86194e-10
TNKS2	727.289	1734.36	1.25391	5.88822e-10
PATJ	536.183	1253.53	1.22496	5.95021e-10
NUDT17	65.1221	261.041	2.00288	6.00497e-10
ATRX	1061.61	3066.75	1.53019	6.01103e-10
CEP350	645.502	1696.07	1.39384	6.03882e-10
CACYBP	3081.05	1449	-1.08845	6.14896e-10
SLC9A3R1	1212.38	508.062	-1.25469	6.15725e-10
GRK6	2975.77	1233.28	-1.27056	6.17802e-10
AP000786.1	3.5148	67.4046	4.23675	6.28636e-10
AC104793.1	0.708767	87.9865	6.92878	6.38512e-10
UTS2R	115.725	17.5227	-2.73131	6.40993e-10
ITGAV	364.662	998.152	1.45244	6.55415e-10
NBPF10	64.2627	273.39	2.0878	6.84777e-10
EMILIN2	370.376	101.303	-1.86914	6.94675e-10
DNAJB4	224.38	596.356	1.40999	7.01767e-10
PAX2	175.357	41.543	-2.08102	7.09799e-10
ANP32B	6338.07	2660.58	-1.25244	7.11734e-10
LNPEP	246.279	706.421	1.51975	7.24093e-10
HERC4	428.04	976.948	1.19064	7.39079e-10
POLQ	439.999	1164.23	1.40311	7.44247e-10
CLIC1	2433.31	1069.7	-1.18558	7.52384e-10
ZNF117	60.0989	238.898	1.99063	7.52674e-10
BAZ2A	1658.44	4052.13	1.28882	7.56269e-10
TPTEP1	11.3628	90.3261	2.99991	7.59624e-10
FUOM	336.694	57.6663	-2.54843	7.62165e-10
CLCN5	291.206	755.055	1.37477	7.75501e-10
CAPS2	32.7038	148.974	2.18439	7.79931e-10
BZW2	1304.59	585.824	-1.15514	7.90287e-10
NMRK2	103.088	17.0513	-2.59813	7.90703e-10
F12	507.02	128.968	-1.97686	7.97532e-10
MCRS1	1804.16	826.404	-1.12624	8.0338e-10
ZNF721	253.003	798.272	1.65875	8.10836e-10
WNK4	61.3872	306.745	2.31885	8.23018e-10
ECHS1	3205.55	1133.98	-1.49877	8.2547e-10
SUZ12	692.774	1883.78	1.44306	8.29636e-10
MAP3K1	217.65	593.608	1.44729	8.32828e-10
NABP2	1286.39	493.421	-1.38208	8.34346e-10
CTSD	1434.92	372.509	-1.94619	8.50165e-10
ZNF638	1295.67	2881.1	1.15299	8.55141e-10
CYLD	247.47	765.739	1.62973	8.61885e-10
OPTN	665.248	246.215	-1.43271	8.85268e-10
FBLIM1	670.251	284.666	-1.23577	8.93642e-10
PTMA	16055.6	7822.56	-1.03737	9.18818e-10
UBXN6	2214.01	941.272	-1.23363	9.22999e-10
REXO4	1710.67	672.668	-1.346	9.23289e-10
ZNF770	217.777	726.721	1.73812	9.3969e-10
PRDX1	3537.86	1583.93	-1.15917	9.39769e-10
PTDSS2	2100.25	915.737	-1.19769	9.44183e-10
FSD1L	94.3504	302.629	1.6805	9.59374e-10
SLC6A9	479.838	186.474	-1.36457	9.60109e-10
NUDC	2875.76	1244.74	-1.20786	9.81755e-10
TIMM13	1715.3	553.436	-1.63177	9.9895e-10
MIER3	275.358	883.882	1.68301	1.01024e-09
DIDO1	1076.78	2686.08	1.31893	1.01429e-09
SFMBT1	221.192	791.975	1.84097	1.0248e-09
SLC25A17	1344.81	561.407	-1.25993	1.02607e-09
RPL21	8132.25	3360.13	-1.27521	1.03696e-09
PTPRJ	209.415	574.461	1.45621	1.05918e-09
RAC3	2855.04	1048.7	-1.44504	1.0734e-09
FLRT3	86.3104	387.36	2.16527	1.07615e-09
ALG10	71.0479	262.738	1.88415	1.07862e-09
FAM157B	3.18364	84.9128	4.7189	1.08922e-09
EMSY	402.306	921.725	1.19586	1.09777e-09
RPL29	36513.3	13737.2	-1.41034	1.09863e-09
WDR19	291.292	793.22	1.44516	1.1373e-09
HOXA1	249.017	74.7042	-1.73539	1.13897e-09
MYH15	5.64068	83.1258	3.86493	1.16458e-09
YOD1	551.585	1502.94	1.44627	1.17252e-09
JAK3	312.33	83.0904	-1.91238	1.18541e-09
RNF38	423.713	1136.02	1.42306	1.20912e-09
EOGT	109.718	352.189	1.68354	1.21045e-09
EPB41L2	1374.14	3024.48	1.13803	1.21187e-09
PITHD1	955.961	386.524	-1.30555	1.2198e-09
UBE2QL1	50.2226	1.80853	-4.79172	1.23324e-09
LRRC39	29.0358	141.361	2.28603	1.23822e-09
ANKRD18A	124.322	398.456	1.67879	1.25159e-09
AGO1	692.554	1601.78	1.20972	1.27737e-09
LIF	55.7953	228.731	2.03523	1.30187e-09
TOMM22	1941.1	809.008	-1.26227	1.30437e-09
CBARP	614.74	218.517	-1.49297	1.3383e-09
MMP16	73.4456	322.23	2.13274	1.35592e-09
NAA16	211.14	749.713	1.82875	1.37054e-09
BRAT1	2295.66	1087.33	-1.07814	1.38931e-09
SPOPL	134.777	404.445	1.58408	1.39464e-09
CDK9	1219.89	532.317	-1.19671	1.39576e-09
PRADC1	459.412	114.385	-2.00326	1.39974e-09
FTSJ1	1256.47	545.714	-1.20266	1.40734e-09
AKR1A1	1895.83	720.769	-1.39552	1.42313e-09
AC016705.2	45.7419	208.128	2.1841	1.4296e-09
DIP2C	289.71	695.256	1.26274	1.47113e-09
BX004987.1	15.0425	102.916	2.76948	1.50106e-09
JMY	523.325	1208.01	1.20673	1.50588e-09
ADAM10	411.6	986.814	1.26084	1.51969e-09
ZNF573	11.0991	85.701	2.94174	1.52225e-09
MPV17L2	467.211	153.672	-1.60208	1.52374e-09
GTF2F2	866.387	380.246	-1.18758	1.52424e-09
PDZK1P1	23.4291	132.08	2.50146	1.53182e-09
WNT9A	117.583	19.598	-2.58967	1.54211e-09
GAN	432.699	1135.52	1.39119	1.54313e-09
CHD2	836.973	2267.16	1.43772	1.5446e-09
WNT4	83.0378	9.18043	-3.16456	1.55157e-09
LINC01748	0	50.5728	7.9846	1.55209e-09
SRSF11	4100.21	9509.04	1.21353	1.55269e-09
ZCCHC14	826.576	1785.18	1.11086	1.57249e-09
PIAS3	604.508	1341.35	1.14991	1.58528e-09
DSP	1776.35	4014.55	1.17622	1.59581e-09
LDHB	1557.65	666.655	-1.22454	1.60707e-09
BNC2	52.188	189.859	1.86123	1.61555e-09
PNPLA7	69.0213	226.968	1.71688	1.62712e-09
AC015849.5	28.0753	172.402	2.61804	1.63476e-09
REX1BD	602.665	180.639	-1.73911	1.63845e-09
DPY19L2P3	30.2244	152.075	2.32891	1.64963e-09
ANKK1	2.90349	55.454	4.26026	1.65945e-09
PDIA2	118.812	465.386	1.97019	1.66284e-09
UBA52	9987.06	4002.1	-1.31933	1.67039e-09
GABRD	236.476	64.7178	-1.87294	1.67254e-09
RAC1	7159.72	2654.74	-1.43135	1.74553e-09
CEP192	279.759	748.346	1.41983	1.7457e-09
HMGCR	592.401	1409.38	1.25046	1.76696e-09
PRR13	931.912	348.635	-1.4185	1.77241e-09
FEM1C	244.761	636.504	1.37881	1.80365e-09
TMEM260	152.021	400.834	1.39792	1.81579e-09
FCGBP	34.2014	159.649	2.22264	1.84089e-09
SPEF2	52.6166	183.91	1.80446	1.86219e-09
CTDSP1	1399.04	539.054	-1.37526	1.87229e-09
KIAA2026	164.389	518.955	1.65733	1.87863e-09
JUN	20418.9	5031.07	-2.02104	1.90351e-09
BOD1	2136.24	935.592	-1.19098	1.91594e-09
E2F2	1385.01	631.968	-1.13223	1.92058e-09
ZNF699	5.36137	76.7495	3.83205	1.93104e-09
EPN1	3325.11	1395.86	-1.25205	1.93576e-09
NOP53	7761.43	3027.92	-1.358	1.95215e-09
INTS6L	240.254	770.49	1.68076	2.01486e-09
MYBL1	240.699	588.264	1.28875	2.038e-09
MCRIP1	2652.4	869.644	-1.60868	2.10647e-09
UBTD1	545.437	198.539	-1.45634	2.12976e-09
ZNF841	62.8417	209.024	1.73347	2.16017e-09
PTPRK	390.936	1061.85	1.44119	2.18481e-09
PSMA7	3728.8	1740.65	-1.09916	2.22037e-09
TIAM1	547.019	1237.84	1.17802	2.27408e-09
HSPG2	440.502	984.984	1.16056	2.32332e-09
ADAM15	3231.22	1276.26	-1.34045	2.32358e-09
COQ3	588.921	213.508	-1.46224	2.33101e-09
SMG1P1	135.384	440.071	1.70135	2.34716e-09
TET2	164.929	473.888	1.52297	2.39671e-09
FRYL	249.638	754.711	1.59602	2.42814e-09
ATP5PB	4478.7	1980.32	-1.17716	2.44691e-09
TPR	2920.49	6453.23	1.14387	2.46569e-09
PALM	1551.57	641.771	-1.27358	2.47133e-09
PPP1R7	1348.64	533.736	-1.33668	2.47168e-09
SGK2	16.9525	98.556	2.53793	2.47843e-09
PHOSPHO1	99.5946	16.3673	-2.59643	2.50087e-09
SLC7A6	179.762	485.137	1.43318	2.55164e-09
AP1B1	4774.46	2152.57	-1.14909	2.56036e-09
FARSA	4997.08	2034.46	-1.29623	2.58322e-09
IDH3B	2420.34	1139.82	-1.08616	2.587e-09
ATG2B	489.92	1177.48	1.26462	2.59174e-09
RPA2	2807.43	1296.65	-1.1143	2.62853e-09
PNKP	1506.83	499.769	-1.59284	2.64016e-09
FAM91A1	544.961	1365.95	1.32584	2.66398e-09
UBE2T	1849.25	882.13	-1.06798	2.67161e-09
IER5L	251.032	59.1498	-2.08786	2.67744e-09
GGPS1	1041.39	428.487	-1.28099	2.68251e-09
DCAF17	326.731	797.037	1.28613	2.69964e-09
ATF7IP	577.169	1297.73	1.16903	2.69971e-09
KIAA1147	731.986	1699.01	1.2147	2.70127e-09
EIF3E	10510	5136.59	-1.03292	2.70367e-09
HES5	283.801	3.73667	-6.25736	2.71587e-09
HIGD2A	1103.74	378.436	-1.54497	2.77497e-09
TMEM219	1245.58	462.599	-1.42913	2.79235e-09
PTP4A2	4045.28	1968.84	-1.03883	2.80254e-09
TSPAN4	1043.18	395.172	-1.40083	2.82827e-09
PRRC2B	3775.48	8493.15	1.16964	2.90689e-09
RNPEP	2695.14	1343.06	-1.00481	2.90744e-09
BMT2	179.517	487.615	1.44101	2.91768e-09
EIPR1	1034.54	426.838	-1.27725	2.95322e-09
GLRX3	2559.85	1068.67	-1.25986	2.95732e-09
FIBCD1	109.503	15.7417	-2.79807	2.96216e-09
KIF27	46.1867	169.043	1.87167	3.0152e-09
SSH1	386.513	923.507	1.25691	3.01667e-09
KANSL1	601.631	1492.21	1.31045	3.03761e-09
SH2D3A	227.296	55.4422	-2.03666	3.04386e-09
TMEM120A	456.314	164.618	-1.47115	3.06065e-09
ARRDC1-AS1	761.327	248.554	-1.61317	3.06098e-09
SEPT6	1866.48	751.878	-1.31233	3.10352e-09
KYAT1	822.82	253.827	-1.69794	3.10528e-09
NSMF	2257.74	1044.15	-1.11227	3.11576e-09
SIX2	742.819	323.234	-1.20021	3.11695e-09
RPLP0P6	2568.93	989.269	-1.37706	3.17221e-09
NAT9	1295.06	505.938	-1.35636	3.1777e-09
THAP7	1073.52	458.683	-1.22622	3.19828e-09
KLRA1P	19.2209	119.466	2.62849	3.2346e-09
FBN2	787.465	1991.06	1.33813	3.30457e-09
AC139795.1	32.7301	186.216	2.50293	3.31518e-09
PLRG1	1776.45	734.897	-1.27289	3.32287e-09
RSF1	784.835	1946.12	1.31009	3.37129e-09
SMIM20	385.273	133.296	-1.53265	3.38613e-09
POLR3K	1016.63	439.4	-1.21007	3.40138e-09
SOCS5	188.099	483.763	1.36222	3.51439e-09
PHF3	846.096	1877.64	1.14985	3.51499e-09
SCD5	620.859	189.452	-1.71396	3.54595e-09
CRTAC1	125.586	24.169	-2.37654	3.55399e-09
SNHG7	2538.25	824.385	-1.62259	3.55598e-09
ZC3HAV1L	30.5207	134.82	2.13986	3.56344e-09
STOML2	5417.47	2460.53	-1.13855	3.6157e-09
LRRC37A3	83.4075	256.503	1.62243	3.62631e-09
LINC00641	141.569	570.367	2.00952	3.6412e-09
CNTNAP1	155.105	498.165	1.68281	3.6461e-09
RPS20	10118.3	4071.14	-1.31352	3.67581e-09
STRIP1	506.889	1150.39	1.18279	3.73867e-09
CCT4	11475.5	5681.66	-1.01418	3.83121e-09
TRAF7	2334.5	1131.57	-1.0449	3.86889e-09
PRKAA2	756.643	1870.15	1.30503	3.87934e-09
RANBP1	4804.29	2352.92	-1.02977	3.89715e-09
SORCS1	93.9596	12.6078	-2.89439	4.01206e-09
USP49	254.119	627.048	1.30294	4.09417e-09
TIMM44	2925.23	1238.07	-1.24013	4.11407e-09
SNRPA	3859.88	1355.68	-1.50958	4.21148e-09
TSC22D3	15240.6	3650.79	-2.06174	4.25662e-09
CYP27B1	26.9719	145.435	2.42999	4.27796e-09
GEN1	291.112	732.484	1.33069	4.33577e-09
SLC30A7	433.149	1012.91	1.2251	4.34505e-09
PTMS	3070.1	1123.75	-1.44999	4.36792e-09
CDKN1C	454.611	74.0212	-2.62214	4.3687e-09
NMU	298.211	81.7383	-1.87058	4.37491e-09
CHM	263.398	681.682	1.3721	4.37672e-09
MEX3A	585.312	1377.31	1.2344	4.37793e-09
CPSF6	1430.05	2955.06	1.04701	4.40453e-09
AGL	669.813	1527.02	1.18902	4.42147e-09
DDX39B	1731.84	3776.25	1.12452	4.43322e-09
ANO6	505.739	1168.37	1.20764	4.44457e-09
PAQR4	1031.93	288.091	-1.84199	4.448e-09
CASP8AP2	549.136	1379.18	1.32837	4.48758e-09
HECW2	51.9717	180.17	1.79287	4.50232e-09
AL354707.1	7.21871	68.4766	3.24625	4.50635e-09
ETV3	456.591	1519.42	1.73495	4.52677e-09
TSC22D2	495.022	1131.03	1.19245	4.58704e-09
ZNF703	14554.4	4641.95	-1.64875	4.58744e-09
TUBA1C	3599.37	1515.98	-1.24754	4.59354e-09
RPL7A	46555.8	17571.8	-1.40572	4.62605e-09
SNX13	274.644	694.338	1.3375	4.64311e-09
STYXL1	680.195	268.532	-1.33989	4.66987e-09
GPCPD1	205.461	494.087	1.26546	4.72906e-09
PSMG2	725.239	295.735	-1.29377	4.81641e-09
ARF5	2041.58	889.168	-1.19887	4.83602e-09
CCDC82	284.407	690.957	1.27993	4.84183e-09
PDLIM1	2644.97	1049.56	-1.33374	4.89283e-09
FRMD4A	88.0367	266.192	1.59643	4.92348e-09
CUTA	1771.43	668.959	-1.40526	4.93624e-09
PGP	1385.46	587.55	-1.23807	4.94725e-09
ENHO	305.576	76.2348	-2.00452	5.17524e-09
KC6	15.2727	136.999	3.1665	5.18123e-09
FAM173A	513.721	146.247	-1.8145	5.21502e-09
EGFL7	1676.64	389.911	-2.10496	5.30693e-09
CD160	1.7603	55.6736	4.95636	5.32351e-09
DUOX1	9.25875	80.834	3.11549	5.3373e-09
FAM13C	10.048	78.9217	2.96966	5.34064e-09
SYNRG	346.889	961.876	1.47165	5.35959e-09
SPG21	1128.56	496.247	-1.18532	5.37789e-09
ZNF606	44.3362	187.742	2.08553	5.44873e-09
EEF1A1	204469	77977.1	-1.39077	5.45516e-09
PTPDC1	223.749	559.604	1.32269	5.46629e-09
WDYHV1	299.245	97.9942	-1.61281	5.46902e-09
MT-CO2	114316	34504.7	-1.72816	5.47774e-09
C1S	26.075	129.859	2.31826	5.49963e-09
GPR75	6.18998	71.0477	3.52854	5.52702e-09
USP32	465.232	1284.84	1.46573	5.54931e-09
SNHG8	486.474	154.887	-1.651	5.55642e-09
ARL16	708.536	290.484	-1.28587	5.61404e-09
ATP5F1B	16975.9	8301.72	-1.03198	5.66944e-09
FAM234A	1275.57	447.936	-1.51042	5.6897e-09
SDHA	4796.77	2356.71	-1.02539	5.73632e-09
RIMKLB	546.78	1261.94	1.20621	5.77416e-09
ASS1	3720.97	956.975	-1.95948	5.85763e-09
ZNF775	422.526	147.82	-1.51588	5.89665e-09
FAM238C	48.447	251.417	2.37163	5.91209e-09
C8orf82	668.067	257.259	-1.37758	5.98513e-09
FAM13B	142.565	493.292	1.79121	6.03965e-09
PRDX2	3633.03	1419	-1.35648	6.04731e-09
PDPR	592.82	1370.57	1.20891	6.05592e-09
RFLNB	1189.77	534.045	-1.15595	6.13168e-09
SLC26A7	6.31067	77.8561	3.64338	6.20163e-09
CENPM	833.286	357.675	-1.22034	6.27601e-09
PLCB1	212.569	558.621	1.39358	6.30268e-09
PRKAG1	1183.09	554.413	-1.09315	6.30443e-09
MIXL1	64.7457	1.98561	-4.97325	6.33773e-09
CUBN	14.7225	108.118	2.87499	6.35205e-09
TUT4	931.899	1943.17	1.05988	6.44853e-09
ALG1L	133.23	31.3976	-2.0808	6.52169e-09
AL589743.4	24.165	170.618	2.81807	6.52363e-09
MST1	136.802	601.801	2.1366	6.54096e-09
SNAI2	184.943	503.867	1.4453	6.57473e-09
PDCD2	2362.53	1134.15	-1.05857	6.74749e-09
CMYA5	29.9712	191.718	2.67836	6.84188e-09
GCN1	3806.67	8555.42	1.16838	6.93857e-09
FNDC3A	652.016	1475.04	1.17757	6.9502e-09
KLHL42	341.934	781.158	1.19206	6.99615e-09
COQ2	426.742	168.597	-1.34105	7.01344e-09
PTPA	3300.79	1364.71	-1.27387	7.04682e-09
BTBD2	4835.8	2239.3	-1.11074	7.12198e-09
IGDCC4	207.852	651.508	1.6484	7.12996e-09
SMIM29	262.3	68.4192	-1.94243	7.13125e-09
GOT2	4647.1	2179.89	-1.09195	7.19038e-09
AL035071.1	268.8	76.9156	-1.80756	7.2091e-09
PPP4R1L	112.399	331.328	1.55932	7.22616e-09
SETD5	2517.78	5278.36	1.06781	7.29471e-09
TOM1	1041.28	398.707	-1.38412	7.35661e-09
TGFB1I1	179.795	51.6639	-1.80035	7.40233e-09
WNT5A-AS1	1.80053	57.7228	4.99795	7.43994e-09
CD320	1937.18	826.747	-1.2287	7.43997e-09
RNF103	208.466	521.2	1.32264	7.44842e-09
AC067930.6	2.44584	71.6608	4.84501	7.47235e-09
SSBP4	1842.8	684.256	-1.42981	7.51955e-09
PYROXD2	18.5994	115.375	2.63845	7.54323e-09
EDNRB	61.8181	6.92013	-3.15643	7.57024e-09
SLC38A3	416.319	171.578	-1.27939	7.61381e-09
FMNL2	450.072	1115.67	1.30924	7.62058e-09
MED8	834.157	334.671	-1.31657	7.62679e-09
MBP	12.4438	113.49	3.19516	7.69017e-09
RPS14	22951.8	10279.3	-1.15888	7.71252e-09
JPT1	2497.62	1141.62	-1.12944	7.76262e-09
LIMD2	742.462	242.232	-1.61664	7.78128e-09
ARSA	602.836	203.878	-1.56521	7.81083e-09
MT-TK	61.3084	4.33325	-3.83928	7.87121e-09
GLRX2	748.995	327.149	-1.19468	7.88474e-09
ELOB	2488.64	904.089	-1.4605	7.92452e-09
AC005831.1	11.6832	87.5348	2.9121	7.95988e-09
WDR37	243.777	624.185	1.35724	8.0502e-09
MKNK2	2094.05	1043.2	-1.0051	8.08903e-09
GAPDHP1	206.346	57.0217	-1.85924	8.09554e-09
NCOA6	710.394	1833.29	1.36771	8.11948e-09
PIGX	826.634	245.651	-1.7513	8.18247e-09
SLC16A5	54.0304	2.10052	-4.67967	8.19336e-09
NXF1	602.288	1815.06	1.59172	8.24368e-09
XKR5	1.09177	57.9212	5.73641	8.28714e-09
XIST	9533	153512	4.00926	8.36108e-09
KDM3B	1129.55	2441.98	1.11229	8.38747e-09
BTN2A1	430.054	1128.87	1.3928	8.436e-09
CDON	165.922	448.933	1.43495	8.44741e-09
ARHGAP10	230.373	68.3632	-1.74878	8.49279e-09
ZCCHC7	732.694	320.011	-1.19499	8.59797e-09
OGT	3302.79	9495.04	1.52341	8.6308e-09
FSCN1	5028.15	1637.91	-1.61842	8.63267e-09
C12orf10	1114.73	484.905	-1.20059	8.70951e-09
UNC45A	2864.81	1403.57	-1.02935	8.70955e-09
ZNF23	6.21902	75.1614	3.60522	8.77612e-09
HERC5	531.27	197.948	-1.42418	9.03992e-09
HES1	1391.63	355.211	-1.97104	9.09271e-09
ZNF192P1	28.5491	125.268	2.13461	9.14728e-09
ZNF512	841.713	371.335	-1.1811	9.19037e-09
LRP11	86.7811	389.838	2.16745	9.27162e-09
ARV1	1002.66	452.415	-1.14783	9.42401e-09
HES4	4537.04	1472.93	-1.62324	9.44369e-09
EEF1E1	472.941	200.786	-1.23616	9.52688e-09
SH3GL1	3420.02	1570.32	-1.12272	9.5702e-09
MYO5A	292.672	707.918	1.27388	9.6473e-09
AMOTL1	836.819	1817.01	1.11866	9.66688e-09
PPFIA1	781.254	1675.91	1.10117	9.70851e-09
GOLGA8H	6.53898	67.2544	3.36612	9.79163e-09
TRAPPC4	816.551	304.397	-1.42347	1.02516e-08
RAD50	39.7218	162.101	2.02574	1.04031e-08
RPL13A	51047.4	19086.6	-1.41929	1.04213e-08
GHITM	3515.15	1739.24	-1.01511	1.04562e-08
NAT14	1288.07	477.486	-1.43202	1.05584e-08
GSPT2	53.4098	3.98145	-3.75662	1.05774e-08
CBL	972.046	2180.69	1.16576	1.06653e-08
RCOR3	410.012	871.541	1.08812	1.06882e-08
BEX2	1032.19	399.799	-1.36821	1.0765e-08
COPE	1888.67	829.578	-1.18661	1.08052e-08
SRMS	1.82915	52.0478	4.84485	1.08307e-08
SUMO2	6339.12	2937.03	-1.10989	1.09327e-08
CD151	2232.72	733.282	-1.60675	1.09964e-08
GATD3A	649.038	228.924	-1.50453	1.10508e-08
RPL24	15832.9	7186.91	-1.13949	1.1208e-08
AHI1	290.836	770.124	1.40499	1.13106e-08
ARL2	1228.19	456.735	-1.4274	1.1312e-08
TTBK2	314.735	788.658	1.32455	1.1389e-08
IGFBP2	2762.69	756.471	-1.86912	1.17337e-08
UBE2C	1840.7	822.307	-1.16284	1.18174e-08
BTN2A3P	64.6888	240.814	1.89902	1.19307e-08
NUDT2	466.231	167.729	-1.47609	1.19914e-08
RAD51D	236.67	542.721	1.19732	1.20263e-08
MAN1A2	540.487	1249.48	1.20895	1.21587e-08
COL18A1	2937.35	931.255	-1.65762	1.25164e-08
KANK1	262.985	640.082	1.28226	1.25328e-08
PDZD8	709.818	1545.89	1.12304	1.27381e-08
HNRNPAB	5967.5	2820.27	-1.08117	1.30152e-08
TNRC18	1129.11	2483.44	1.1372	1.31231e-08
NMB	285.878	83.1779	-1.77913	1.31702e-08
FAM76A	453.883	187.193	-1.27735	1.33963e-08
SLTM	627.066	1510.6	1.26864	1.34988e-08
SKIL	264.257	633.871	1.26256	1.35223e-08
RPL26	2366.39	951.895	-1.31418	1.3627e-08
RPL7AP6	677.371	228.418	-1.56904	1.36693e-08
NRSN2	1475.43	719.444	-1.03603	1.38643e-08
RPL9	15197.3	6648.98	-1.19263	1.38701e-08
PIK3R1	158.877	422.484	1.41175	1.38729e-08
RASSF7	421.999	146.932	-1.52326	1.39284e-08
PFN1P6	4.60076	66.335	3.83221	1.40281e-08
FHL3	633.841	271.51	-1.22262	1.40652e-08
RPS2P46	8195.82	2960.69	-1.46902	1.4271e-08
HPCAL1	803.923	326.8	-1.29847	1.43537e-08
SETX	623.317	1614.81	1.37364	1.43758e-08
UFL1	477.782	1200.65	1.32881	1.44628e-08
ALG10B	337.704	795.904	1.23642	1.44739e-08
FOXO3B	41.1269	184.603	2.16371	1.45755e-08
C2orf92	49.8106	174.026	1.80366	1.47865e-08
CAMLG	2089.6	978.058	-1.09557	1.48559e-08
RIF1	1216.84	2895.81	1.25083	1.48787e-08
HNRNPA1P49	3.18323	54.1602	4.06945	1.49937e-08
MAPKAPK3	1438.26	611.653	-1.23357	1.50125e-08
NAPB	206.878	518.226	1.32367	1.50151e-08
SVEP1	37.6716	147.394	1.96812	1.50335e-08
ERBIN	670.229	1475.73	1.13868	1.51134e-08
IQGAP1	1278.76	2974.44	1.21777	1.5166e-08
EP400P1	446.354	1136.29	1.34823	1.51681e-08
SPSB4	311.341	113.664	-1.45463	1.53964e-08
TMA16	648.207	292.349	-1.14886	1.55893e-08
GOT1	1401.38	592.016	-1.24253	1.56399e-08
NPM1P27	591.004	259.103	-1.18947	1.57422e-08
UBR1	297.244	1012.65	1.76913	1.58946e-08
ZBED4	907.697	1980.42	1.12533	1.59216e-08
SLC50A1	1275.74	482.908	-1.40225	1.60579e-08
RBP1	210.236	38.6861	-2.44467	1.61066e-08
TKT	13792.2	5784.67	-1.25361	1.61191e-08
SRGAP2B	201.515	492.231	1.28832	1.61941e-08
FKBP2	636.624	230.584	-1.46629	1.63469e-08
PHIP	882.952	2515.43	1.51021	1.63989e-08
TEX15	193.061	462.018	1.2589	1.65881e-08
KIF28P	5.50444	60.6104	3.47392	1.67247e-08
TELO2	2348.92	990.994	-1.24538	1.68e-08
CR769775.3	76.6526	0.588676	-6.99401	1.69072e-08
DPF1	913.099	191.679	-2.25145	1.69976e-08
SLC7A5	8117.09	3880.52	-1.06475	1.71002e-08
CCDC134	42.764	154.651	1.85547	1.73019e-08
TAF1B	232.919	606.364	1.37957	1.73174e-08
TPGS1	378.475	115.594	-1.70959	1.73619e-08
CD101	9.8997	91.8609	3.22417	1.75678e-08
INPP5K	602.577	248.517	-1.27729	1.75906e-08
MDH2	8831.3	3655.86	-1.27243	1.77144e-08
NSG1	309.689	88.8262	-1.80367	1.77567e-08
HUWE1	6363.6	13971.9	1.13462	1.77632e-08
ZNF644	610.741	1487.61	1.28443	1.77708e-08
CDC34	2096.03	869.448	-1.26931	1.78048e-08
LSM2	1124.81	494.6	-1.18518	1.80253e-08
OGFOD3	607.361	224.363	-1.4378	1.80648e-08
CHP1	1113.77	412.676	-1.43227	1.80718e-08
NADK	2080.49	1034.3	-1.00806	1.81883e-08
SIK3	350.873	1117.26	1.67141	1.82236e-08
ACBD5	175.167	452.362	1.36904	1.8686e-08
SCN11A	2.53791	60.1713	4.57214	1.87854e-08
HS3ST6	68.2273	9.47475	-2.85374	1.88868e-08
ECM1	8.53879	73.6243	3.09869	1.90332e-08
IER3IP1	436.284	184.984	-1.23826	1.91002e-08
MIF4GD	993.101	371.723	-1.4185	1.91691e-08
RPL37	10201.8	4815.03	-1.08324	1.92076e-08
LSR	1003.31	429.229	-1.22512	1.94581e-08
HMCN1	61.8802	257.102	2.05325	1.94784e-08
NR2F6	2122.38	968.849	-1.13158	1.95817e-08
LONRF2	437.042	1359.85	1.63744	1.95922e-08
CSK	2913.32	1393.71	-1.06348	1.96296e-08
MMP14	64.9723	232.1	1.83456	1.96574e-08
RAB3A	293.746	85.6207	-1.78089	1.98088e-08
PBRM1	801.764	1771.83	1.14412	1.98433e-08
MED12	895.083	1812.56	1.01809	2.0041e-08
ALPL	294.946	85.3447	-1.79164	2.02441e-08
WWC2	335.439	799.65	1.25299	2.03885e-08
RPL22	3409	1173.28	-1.53899	2.04876e-08
BORCS8	192.446	63.2855	-1.60502	2.05383e-08
BCLAF1	1460.97	3791.16	1.37577	2.05654e-08
AFF2	15.455	99.9601	2.68879	2.06682e-08
VSTM4	96.5634	269.29	1.47844	2.06715e-08
HES6	962.173	289.177	-1.73512	2.07465e-08
TRIM7	307.538	88.2966	-1.80306	2.09492e-08
FGF13	8.44672	81.7565	3.25807	2.10036e-08
EPHX1	1437.86	588.373	-1.28948	2.10481e-08
SYNJ1	240.845	872.674	1.85794	2.1294e-08
BMP2	65.3781	8.14789	-3.00398	2.17649e-08
RIPK4	589.5	238.256	-1.30796	2.19268e-08
TSSK4	15.072	94.0936	2.63962	2.19372e-08
PPP1CC	7549.19	3343.91	-1.17491	2.19614e-08
HPX	2.16611	71.6843	5.05028	2.19738e-08
CAPN7	546.213	1209.07	1.14642	2.19812e-08
SLC37A2	58.9059	194.708	1.7274	2.20699e-08
SERTAD4	264.771	86.0545	-1.62331	2.20972e-08
AC069277.1	1.14899	55.6718	5.66567	2.22058e-08
FRAS1	359.01	995.692	1.47153	2.22244e-08
LINC01145	53.6387	189.511	1.81919	2.22788e-08
ACLY	2667.05	6644.85	1.31707	2.26458e-08
PITX1	2409.88	922.267	-1.38586	2.2971e-08
CHID1	1566.76	654.264	-1.2598	2.2971e-08
RBP7	59.5328	1.20255	-5.62234	2.30434e-08
CHD7	842.892	2179.79	1.37051	2.3082e-08
STK40	2015.1	874.514	-1.20384	2.32689e-08
FOXN2	205.411	480.686	1.22618	2.35914e-08
KIF14	368.711	840.484	1.18828	2.38532e-08
AFF3	132.756	360.851	1.44179	2.39806e-08
AC008957.3	1.80053	74.7086	5.37011	2.40008e-08
SRRM2	11371.6	25072.8	1.14066	2.44225e-08
ZFHX4	472.312	1458.04	1.62574	2.4588e-08
CCT7	11469.6	5660.32	-1.01881	2.5066e-08
SAC3D1	1060.66	469.015	-1.17671	2.53832e-08
NTHL1	808.432	335.596	-1.26807	2.54786e-08
EDF1	2474.76	804.632	-1.62099	2.55517e-08
BEND3	111.69	314.593	1.49568	2.58119e-08
KDM2A	846.934	2219.63	1.39021	2.58908e-08
PDGFA	344.07	76.1773	-2.17853	2.59171e-08
SMURF2	370.179	844.863	1.19037	2.59837e-08
DPM2	1261.94	464.058	-1.44286	2.65454e-08
ENDOG	498.074	187.789	-1.40857	2.69664e-08
EEF2	131513	55975.9	-1.23234	2.70818e-08
AUNIP	478.773	190.615	-1.32867	2.71564e-08
WSCD1	773.635	262.986	-1.55778	2.73051e-08
ROGDI	253.202	71.8693	-1.81993	2.74405e-08
STRN	519.251	1127.87	1.11903	2.7513e-08
RTN3	5427.54	2455.58	-1.14436	2.77377e-08
CLNS1A	2787.75	1358.21	-1.0375	2.77872e-08
DNASE2	759.766	305.769	-1.31373	2.78186e-08
ZNF720	58.3334	184.35	1.66096	2.78597e-08
CAMK2N2	86.1839	15.7259	-2.45441	2.83635e-08
ART5	193.936	34.9879	-2.47571	2.84843e-08
ZSWIM5	148.203	473.156	1.6759	2.86331e-08
CECR2	613.901	1262.12	1.03944	2.88239e-08
ATG14	247.437	606.315	1.29347	2.89307e-08
TIMM9	764.444	325.418	-1.23117	2.91113e-08
DPYD	14.74	84.286	2.51169	2.91789e-08
RNF130	1754.3	756.674	-1.21367	2.91918e-08
ZNF737	0.354384	55.7272	7.16386	2.9284e-08
NPIPB5	650.268	1623.97	1.31995	2.94945e-08
MIR1244-2	180.499	50.544	-1.83961	2.95514e-08
ASF1B	1724.43	731.549	-1.23656	2.96344e-08
RRAS	325.709	103.572	-1.65561	2.96798e-08
ANKRD61	8.16118	71.4844	3.11794	3.0325e-08
AC092720.1	7.90467	71.5049	3.17187	3.04615e-08
MRPL37	7399.2	3413.38	-1.11605	3.05334e-08
ORAI2	1036.13	306.469	-1.75736	3.0644e-08
AC016739.1	544.404	130.308	-2.06424	3.06479e-08
KLF10	1369.84	557.578	-1.29751	3.07252e-08
GLRX	332.724	118.889	-1.48514	3.08421e-08
AL591848.4	11.0647	84.1205	2.92095	3.085e-08
HSP90AB1	30122.3	14666.3	-1.03836	3.08896e-08
C4orf33	358.81	144.237	-1.31465	3.11205e-08
TSR3	1083.74	423.723	-1.35443	3.13362e-08
NFKBIB	935.682	333.911	-1.48551	3.14734e-08
FAM120B	499.801	1020.58	1.03007	3.14831e-08
SEMA3F	856.503	398.789	-1.10315	3.17728e-08
NKPD1	13.3859	81.8265	2.61411	3.18348e-08
TAF9	1068.53	447.913	-1.25461	3.24309e-08
CDH22	81.3986	12.8675	-2.66819	3.24668e-08
ZSCAN25	179.974	558.866	1.63511	3.25262e-08
RPL3	71098.4	27099.9	-1.39154	3.256e-08
RPL7P9	1915.2	754.924	-1.34357	3.25786e-08
SSSCA1	753.179	258.072	-1.54365	3.28866e-08
LRRC28	454.38	171.561	-1.40492	3.37601e-08
PPARGC1A	60.4224	6.62344	-3.18809	3.40998e-08
ENO1	50909.9	18761.6	-1.44018	3.42208e-08
PREX2	60.9959	185.479	1.60394	3.44755e-08
EPM2A	78.2421	252.085	1.68886	3.45087e-08
NHLH1	5.77837	80.6349	3.80491	3.48447e-08
ATRN	738.242	1744.54	1.24058	3.48595e-08
ZC3H14	789.649	1642.62	1.05679	3.48917e-08
UNC119B	952.652	2317.11	1.28245	3.51573e-08
AC022400.5	3.22345	48.3427	3.89833	3.52107e-08
SCT	1.74288	58.029	5.02011	3.54213e-08
GPN3	965.023	433.54	-1.15362	3.55328e-08
Z68871.1	25.044	124.944	2.31484	3.58779e-08
PRR36	707.765	286.295	-1.30691	3.60911e-08
SYTL1	243.884	67.1426	-1.86458	3.61374e-08
HSPA2	29.9844	142.668	2.25149	3.62016e-08
HPS3	257.295	562.996	1.1294	3.63091e-08
RPRD2	790.181	2189.08	1.47027	3.63794e-08
HNRNPA1P48	603.301	198.373	-1.60636	3.67045e-08
AGAP6	294.925	751.612	1.35012	3.67192e-08
MFSD13A	1040.1	399.006	-1.38315	3.70189e-08
POM121C	1267.11	3157.8	1.31746	3.7027e-08
TMEM191A	104.746	19.5264	-2.4199	3.71357e-08
FBXO38	227.532	626.508	1.46219	3.7165e-08
CLIP2	607.387	275.12	-1.14218	3.73163e-08
NUDT8	193.424	34.6818	-2.48428	3.7789e-08
SIRT1	366.371	1056.94	1.52897	3.78722e-08
RBM8A	1361.28	2936.64	1.10936	3.80546e-08
PLEKHM2	1855.5	877.66	-1.07993	3.82439e-08
DIP2B	509.041	1222.99	1.26479	3.82657e-08
SUB1	2195.49	1069.76	-1.03697	3.86538e-08
HERC1	514.608	1238.51	1.26684	3.89722e-08
TMEM38A	418.595	163.403	-1.35596	3.91461e-08
NEK4	485.117	1103	1.18523	3.93684e-08
RPS28	4436	1538.47	-1.52794	3.9862e-08
MESP1	307.78	104.029	-1.56463	3.98798e-08
RBM12B-AS1	2.13169	46.4758	4.42922	4.00793e-08
DERA	579.97	250.128	-1.21215	4.01535e-08
TMEM181	648.933	1472.71	1.18215	4.06597e-08
TRPT1	423.79	136.893	-1.6321	4.10344e-08
HSD17B8	383.558	76.3631	-2.33137	4.12857e-08
NEURL1	165.859	47.2943	-1.80665	4.13288e-08
PCBP4	703.004	316.387	-1.15109	4.14733e-08
ADAMTS20	35.1465	170.346	2.27782	4.16208e-08
DCTN2	3371.09	1427.56	-1.23956	4.18716e-08
TECPR2	235.14	640.358	1.44548	4.20249e-08
TUBBP5	415.064	166.53	-1.31843	4.27498e-08
KYAT3	1020.26	490.702	-1.05559	4.28098e-08
IRS3P	44.8028	2.10052	-4.40756	4.32212e-08
KIAA0753	216.926	608.925	1.48991	4.39678e-08
OCRL	829.22	1850.54	1.15822	4.42439e-08
RBM20	315.374	760.923	1.27025	4.44448e-08
SCAF11	868.063	1782.39	1.0378	4.46586e-08
MPP1	1707.84	722.258	-1.24196	4.47579e-08
SNAI3	126.702	26.5205	-2.2557	4.49661e-08
ZNF37A	209.646	590.71	1.49496	4.51059e-08
LINC02381	541.732	232.52	-1.22106	4.51115e-08
AC108449.2	2.79442	54.4648	4.25364	4.58829e-08
HTRA2	786.338	327.615	-1.26214	4.69875e-08
AL354822.1	13.1105	92.9334	2.81438	4.70545e-08
ABHD11	306.87	104.027	-1.55821	4.7452e-08
MGARP	211.9	68.3539	-1.63306	4.77492e-08
OVGP1	124.439	399.348	1.68434	4.80665e-08
EHD2	318.669	103.016	-1.63132	4.80722e-08
OLFM2	707.771	276.724	-1.35609	4.81105e-08
AP1S2	1183.95	555.944	-1.09114	4.82058e-08
FREM2	298.576	742.931	1.31461	4.82992e-08
ITGA7	493.628	210.294	-1.23136	4.85157e-08
ECI1	2697.95	1117.51	-1.27167	4.85974e-08
[truncated: 4,030 more rows]
